# Supplementary material for: Comparing apoplastic root barrier formation and morphology in six crop species cultivated in soil vs. hydroponics
Source: Planta. 2025 Nov 1;262(6):141. doi: 10.1007/s00425-025-04862-3 (PMC12579656; doi:10.1007/s00425-025-04862-3)
Supplement: Supplementary file 1 — Supplementary file1 (XLSX 5430 KB) [file 425_2025_4862_MOESM1_ESM.xlsx]

## Sheet: Info
	Supporting Information - Supplementary Table 1 Journal Name: Planta: An International Journal of Plant Biology Article title: Comparing apoplastic root barrier formation and morphology in six crop species cultivated in soil vs. hydroponics Authors: Jorge Carvajal¹*#, Kiran Suresh¹#, Sabarna Bhattacharyya², Viktoria V. Zeisler-Diehl¹, Tobias Wojciechowski³, Lukas Schreiber¹ ¹Department of Ecophysi…
	Table S1	Complete list of differentially expressed genes (DEG’s) in soil grown root zone A versus hydroponically grown root zone A and root zone B respectively.
	Sheet (Log2FC_CPM)	GeneID, log2FC, Average and sd CPM list are given here.
	Coloumn Headings	Descriptions
	Hv_GeneID	The Hordeum vulgare gene ID
	SZAvs.HZA_log2FC	Differentially expressed genes that are up/down-regulated in Soil zone A vs Hydroponics zone A, with a log2FC value greater than or equal to -1/+1
	SZAvs.HZA_FDR	Soil zone A vs Hydroponics zone A, False Discovery Rate, which is obtained by correcting the P-value of the significance of the difference.
	SZAvs.HZB_log2FC	Differentially expressed genes that are up/down-regulated in Soil zone A vs Hydroponics zone B, with a log2FC value greater than or equal to -1/+1
	SZAvs.HZB_log2FC	Soil zone A vs Hydroponics zone B, False Discovery Rate, which is obtained by correcting the P-value of the significance of the difference.
	SZA_Avg_CPM	Soil zone A, Average CPM (Counts per Million) between the three replicates
	HZA_Avg_CPM	Hydroponics zone A, Average CPM (Counts per Million) between the three replicates
	HZB_Avg_CPM	Hydroponics zone B, Average CPM (Counts per Million) between the three replicates
	SZA_sd_CPM	Soil zone A, Standard deviation (sd) of CPM (Counts per Million) between the three replicates
	HZA_sd_CPM	Hydroponics zone A, Standard deviation (sd) of CPM (Counts per Million) between the three replicates
	HZB_sd_CPM	Hydroponics zone B, Standard deviation (sd) of CPM (Counts per Million) between the three replicates

## Sheet: Log2FC_CPM
Hv_GeneID	SZAvs.HZA_log2FC	SZAvs.HZA_FDR	SZAvs.HZB_log2FC	SZAvs.HZB_FDR	SZA_Avg_CPM	HZA_Avg_CPM	HZB_Avg_CPM	SZA_sd_CPM	HZA_sd_CPM	HZB_sd_CPM
AGP50735	5.18949	4.11998e-05	4.56982	6.63603e-05	30.1346	0.823042	1.32365	4.89978	0.234563	0.528226
AGP50736	3.99787	0.000198554	2.16938	0.00109839	5.32012	0.318923	1.16893	1.07504	0.132956	0.261264
AGP50737	6.05021	0.000123178	5.43568	1.1811e-05	20.8635	0.378006	0.479203	1.12484	0.246344	0.175845
AGP50738	7.1304	1.39434e-05	5.54896	0.000132143	4.29835	0	0.0728284	0.864696	0	0.0601338
AGP50739	0.961779	0.0311777	0.689016	0.0793966	0	0	0	0	0	0
AGP50740	1.912	0.0472413	-0.557536	0.1593	0.262885	0.0840463	0.443218	0.0743921	0.0755545	0.102717
AGP50741	1.01706	0.0947382	0.106941	0.777058	0.468824	0.256746	0.450728	0.109973	0.123281	0.0787361
AGP50742	4.09564	0.000109225	3.82387	0.000100077	0.488603	0	0	0.125413	0	0
AGP50743	2.80414	0.0311777	2.52232	0.0673968	0.269168	0	0	0.199628	0	0
AGP50744	2.25705	0.0271151	-0.636023	0.465805	0.119607	0	0.222767	0.0861751	0	0.115847
AGP50745	5.91886	3.18456e-05	4.39636	1.29923e-05	57.2399	0.983274	2.72337	7.16588	0.36528	0.367035
AGP50746	5.15279	2.35541e-05	3.07664	0.000200204	12.6468	0.33928	1.56814	0.832793	0.124366	0.544686
AGP50747	6.449	1.88954e-05	6.13823	6.9617e-06	59.515	0.701782	0.824345	5.7027	0.238133	0.133986
AGP50748	6.50351	1.64656e-05	5.19781	7.12754e-06	11.0781	0.102776	0.273471	0.206988	0.0571118	0.0677368
AGP50749	2.84109	0.0311777	0.47762	0.540559	0.993093	0.134361	0.642599	0.583894	0.11502	0.286815
AGP50750	3.40863	0.00108709	4.07124	0.00850183	3.31654	0.32281	0.311018	0.932766	0.170689	0.297633
AGP50751	4.44093	0.00316886	1.57182	0.0682701	2.33201	0.0781723	0.663213	1.2005	0.0554196	0.236543
AGP50752	2.48034	0.00125716	1.26697	0.00166281	4.86393	0.894707	1.96953	0.679561	0.403371	0.156135
AGP50753	4.08099	0.0103669	4.8508	0.000149216	1.10692	0.0919069	0	0.404278	0.129976	0
AGP50754	2.12455	0.00169437	1.3814	0.00647689	1.10071	0.247258	0.421094	0.0854096	0.0856909	0.119792
AGP50755	1.64672	0.0315517	-0.264334	0.709515	0.328937	0.0850396	0.415094	0.158066	0.037403	0.211286
AGP50756	8.1351	1.073e-05	6.47913	5.09959e-06	36.3807	0.103769	0.373969	2.79441	0.0319353	0.0174631
AGP50757	2.91998	0.0188849	1.57177	0.00704863	0.944431	0.157972	0.319334	0.048852	0.124883	0.126897
AGP50758	-0.956412	0.207518	-1.72149	0.0307592	0.0332759	0.166466	0.271051	0.0470592	0.10371	0.116598
AGP50759	3.26741	0.00885694	1.9363	0.161006	0.805114	0.0578158	0.357687	0.416689	0.0459358	0.406184
AGP50760	8.63886	2.05852e-05	6.26684	1.70534e-05	30.4252	0.0578158	0.393321	3.3616	0.0459358	0.17953
AGP50761	7.45367	2.96443e-05	8.55114	5.53815e-05	45.6447	0.249245	0.124235	7.51398	0.0935648	0.0906298
AGP50762	5.47262	3.9215e-05	4.37944	0.000125108	13.8517	0.294205	0.685442	2.50167	0.0847871	0.260003
AGP50763	5.84583	3.53358e-05	4.88602	2.84907e-05	29.7173	0.518601	1.01183	4.25728	0.186937	0.297085
AGP50764	5.72705	3.44598e-05	5.45284	2.77591e-05	1.62705	0	0	0.483063	0	0
AGP50765	2.44472	0.0117248	1.65943	0.0391935	0.940609	0.138608	0.250085	0.42324	0.0646727	0.0739582
AGP50766	3.91612	0.000560349	2.28811	0.0357563	0.612102	0.0203565	0.14485	0.0964874	0.0287884	0.102467
AGP50767	3.36019	0.00299074	1.65119	0.00502473	2.04471	0.223288	0.629598	0.429548	0.18841	0.173553
AGP50768	1.74629	0.0317989	0.423084	0.617776	0.0665517	0	0.0502486	0.0941184	0	0.035693
AGP50769	0.961779	0.0311777	0.166892	0.789787	0	0	0.0265104	0	0	0.0374914
AGP50770	-0.0928615	0.882301	0.159917	0.789787	0	0.0417064	0.0245451	0	0.0299461	0.034712
AGP50771	1.35543	0.257394	0.825281	0.488587	0.225718	0.0636897	0.100497	0.195807	0.0500006	0.071386
AGP50772	0.961779	0.0311777	0.689016	0.0793966	0	0	0	0	0	0
AGP50773	1.47268	0.0829002	0.952713	0.322518	0.0863311	0.0187297	0.0490902	0.0656763	0.0264877	0.069424
AGP50774	3.63566	0.00160992	3.35791	0.00207754	0.405163	0	0	0.276367	0	0
AGP50775	5.07622	0.0013057	3.85741	0.000478149	3.07294	0.112263	0.203415	0.73062	0.11824	0.101557
AGP50776	2.89315	0.00112583	0.631699	0.286482	0.778552	0.0850396	0.549611	0.227837	0.037403	0.232434
AGP50777	3.15315	0.000108366	1.30891	0.00122339	2.86375	0.303447	1.14484	0.230789	0.0693842	0.0808926
AGP50779	4.66549	0.000512111	3.38146	7.21482e-05	7.60497	0.335666	0.696075	1.32312	0.189283	0.0805288
AGP50780	1.18205	0.139672	0.365327	0.62153	0.854278	0.339913	0.618861	0.408993	0.148068	0.258
AGP50781	6.05536	5.01969e-05	6.31622	8.73121e-06	2.9625	0.0187297	0	0.46931	0.0264877	0
AGP50782	0.961779	0.0311777	0.689016	0.0793966	0	0	0	0	0	0
AGP50783	0.961779	0.0311777	-0.0907799	0.906421	0	0	0.0474765	0	0	0.0671418
AGP50784	4.60858	0.000191058	4.86283	0.00015029	1.53054	0.0390862	0.0237382	0.354272	0.0277098	0.0335709
AGP50785	3.21522	0.0040373	3.17366	0.000221096	2.15803	0.273489	0.220802	0.16668	0.17652	0.0957723
AGP50786	4.66781	0.000421263	3.3368	0.00127696	5.36157	0.201305	0.535399	1.4088	0.123635	0.288246
AGP50787	6.7165	2.16489e-05	6.20801	6.9705e-05	6.67914	0.0390862	0.0756006	0.578899	0.0277098	0.0601872
AGP50788	7.10897	3.66934e-05	5.53603	0.000308238	4.69223	0	0.0739869	1.74748	0	0.0582786
AGP50789	5.23217	0.000419734	4.11454	0.000726985	4.21434	0.117259	0.289245	0.381349	0.0831295	0.250214
AGP50790	8.54654	1.77873e-05	7.38942	1.59204e-05	67.3289	0.176068	0.413935	6.73546	0.115944	0.197708
AGP50791	9.99969	3.06386e-05	8.73751	4.87838e-06	120.93	0.139242	0.248926	8.9288	0.126097	0.0338247
AGP50792	5.37193	0.000160794	3.43286	0.000298606	3.21139	0.0578158	0.278209	0.585942	0.0459358	0.104834
AGP50793	9.42964	2.17771e-05	8.47934	8.50558e-06	63.2354	0.0781723	0.15236	6.47831	0.0554196	0.0684268
AGP50794	5.18881	0.000113368	6.08285	0.000225804	4.7661	0.130993	0.0736353	0.220125	0.102357	0.104136
AGP50795	9.93387	2.98273e-05	8.88577	3.98436e-05	43.3968	0.0229767	0.076759	8.39397	0.032494	0.0650552
AGP50796	5.96934	7.47709e-05	4.60833	0.010698	4.72322	0.0594427	0.570524	0.411745	0.0499161	0.755374
AGP50797	1.0416	0.606482	-0.634126	0.599317	0.256102	0.854973	0.709739	0.17302	1.20911	0.704804
AGP50798	-2.00497	0.0415663	-2.16535	0.0716034	0.192442	0.629871	0.752219	0.205644	0.106907	0.281255
AGP50799	11.1848	2.01891e-05	10.0269	5.09727e-06	138.52	0.056189	0.098532	12.6591	0.0794632	0.0311333
AGP50800	2.80569	0.000629043	1.31138	0.0189272	0.864883	0.103769	0.3463	0.170925	0.0319353	0.121087
AGP50802	7.54523	8.56e-05	5.2341	1.11896e-05	22.9647	0.135988	0.593964	2.30341	0.0976427	0.141902
AGP50803	5.11435	5.02154e-05	4.84533	4.24692e-05	1.06072	0	0	0.25722	0	0
AGP50804	3.028	0.000897736	1.69742	0.0459473	0.20933	0	0.0502486	0.0853247	0	0.035693
AGP50805	5.27654	0.00137097	2.62006	0.00269341	2.387	0.0610695	0.351389	0.813864	0.0863653	0.104679
AGP50806	5.7696	0.000990642	4.41476	7.30716e-05	3.71563	0.101783	0.151553	0.562122	0.143942	0.0676522
AGP50807	2.30808	0.0311777	2.26072	0.0226367	0.438939	0.109643	0.0957598	0.0319287	0.0848831	0.0886117
AGP50808	2.93342	0.00224838	1.7216	0.121715	0.455327	0.0390862	0.200291	0.131308	0.0277098	0.18271
AGP50809	-0.627369	0.492294	-1.77193	0.0271005	0	0.0978954	0.194292	0	0.0940143	0.117692
AGP50810	5.46305	0.000563877	5.07872	0.000791058	4.18903	0.100156	0.126656	0.959549	0.10446	0.0930501
ENSRNA049434181	0.961779	0.0311777	0.689016	0.0793966	0	0	0	0	0	0
ENSRNA049434208	0.961779	0.0311777	0.689016	0.0793966	0	0	0	0	0	0
ENSRNA049434223	0.961779	0.0311777	-0.451584	0.710988	0	0	0.132552	0	0	0.187457
ENSRNA049434228	0.961779	0.0311777	0.166892	0.789787	0	0	0.0265104	0	0	0.0374914
ENSRNA049434241	0.961779	0.0311777	0.156868	0.789787	0	0	0.0237382	0	0	0.0335709
ENSRNA049434256	0.961779	0.0311777	0.689016	0.0793966	0	0	0	0	0	0
ENSRNA049434269	0.961779	0.0311777	0.689016	0.0793966	0	0	0	0	0	0
ENSRNA049434272	0.961779	0.0311777	0.689016	0.0793966	0	0	0	0	0	0
ENSRNA049434277	0.961779	0.0311777	0.689016	0.0793966	0	0	0	0	0	0
ENSRNA049434310	0.961779	0.0311777	0.689016	0.0793966	0	0	0	0	0	0
ENSRNA049434322	0.961779	0.0311777	0.689016	0.0793966	0	0	0	0	0	0
ENSRNA049434335	0.961779	0.0311777	0.689016	0.0793966	0	0	0	0	0	0
ENSRNA049434355	0.961779	0.0311777	0.689016	0.0793966	0	0	0	0	0	0
ENSRNA049434403	0.961779	0.0311777	0.689016	0.0793966	0	0	0	0	0	0
ENSRNA049434419	0.961779	0.0311777	0.689016	0.0793966	0	0	0	0	0	0
ENSRNA049434451	0.961779	0.0311777	0.689016	0.0793966	0	0	0	0	0	0
ENSRNA049434462	2.3797	0.00278411	2.4899	0.0105494	0.927042	0.142855	0.154325	0.371539	0.0192804	0.115828
ENSRNA049434470	0.961779	0.0311777	0.689016	0.0793966	0	0	0	0	0	0
ENSRNA049434502	0.961779	0.0311777	0.689016	0.0793966	0	0	0	0	0	0
ENSRNA049434576	0.961779	0.0311777	0.689016	0.0793966	0	0	0	0	0	0
ENSRNA049434591	0.961779	0.0311777	0.689016	0.0793966	0	0	0	0	0	0
ENSRNA049434624	0.961779	0.0311777	0.689016	0.0793966	0	0	0	0	0	0
ENSRNA049434636	0.961779	0.0311777	0.689016	0.0793966	0	0	0	0	0	0
ENSRNA049434656	0.961779	0.0311777	0.689016	0.0793966	0	0	0	0	0	0
ENSRNA049434686	0.961779	0.0311777	0.689016	0.0793966	0	0	0	0	0	0
ENSRNA049434708	0.961779	0.0311777	0.689016	0.0793966	0	0	0	0	0	0
ENSRNA049434711	0.961779	0.0311777	0.689016	0.0793966	0	0	0	0	0	0
ENSRNA049434716	0.961779	0.0311777	0.689016	0.0793966	0	0	0	0	0	0
ENSRNA049434724	0.961779	0.0311777	0.689016	0.0793966	0	0	0	0	0	0
ENSRNA049434748	0.961779	0.0311777	0.689016	0.0793966	0	0	0	0	0	0
ENSRNA049434763	0.961779	0.0311777	0.689016	0.0793966	0	0	0	0	0	0
ENSRNA049434778	0.961779	0.0311777	0.689016	0.0793966	0	0	0	0	0	0
ENSRNA049434790	0.961779	0.0311777	0.689016	0.0793966	0	0	0	0	0	0
ENSRNA049434803	0.961779	0.0311777	0.689016	0.0793966	0	0	0	0	0	0
ENSRNA049434914	0.961779	0.0311777	0.689016	0.0793966	0	0	0	0	0	0
ENSRNA049434937	0.961779	0.0311777	0.689016	0.0793966	0	0	0	0	0	0
ENSRNA049434996	0.961779	0.0311777	0.689016	0.0793966	0	0	0	0	0	0
ENSRNA049435018	1.23106	0.130094	2.01367	0.0105817	0.103219	0.0433332	0	0.0816499	0.0308088	0
ENSRNA049435041	0.961779	0.0311777	0.689016	0.0793966	0	0	0	0	0	0
ENSRNA049435058	0.961779	0.0311777	0.689016	0.0793966	0	0	0	0	0	0
ENSRNA049435077	0.961779	0.0311777	0.689016	0.0793966	0	0	0	0	0	0
ENSRNA049435081	0.961779	0.0311777	0.689016	0.0793966	0	0	0	0	0	0
ENSRNA049435146	2.39323	0.0374107	2.10881	0.0793966	0.195833	0	0	0.204167	0	0
ENSRNA049435175	1.4946	0.0306636	1.22379	0.0549644	0.0332759	0	0	0.0470592	0	0
ENSRNA049435198	0.961779	0.0311777	0.689016	0.0793966	0	0	0	0	0	0
ENSRNA049435204	0.961779	0.0311777	0.689016	0.0793966	0	0	0	0	0	0
ENSRNA049435214	0.961779	0.0311777	0.689016	0.0793966	0	0	0	0	0	0
ENSRNA049435220	0.961779	0.0311777	0.689016	0.0793966	0	0	0	0	0	0
ENSRNA049435234	0.961779	0.0311777	0.689016	0.0793966	0	0	0	0	0	0
ENSRNA049435259	0.961779	0.0311777	0.689016	0.0793966	0	0	0	0	0	0
ENSRNA049435289	0.961779	0.0311777	0.689016	0.0793966	0	0	0	0	0	0
ENSRNA049435300	0.961779	0.0311777	0.689016	0.0793966	0	0	0	0	0	0
ENSRNA049435330	0.961779	0.0311777	0.689016	0.0793966	0	0	0	0	0	0
ENSRNA049435359	0.961779	0.0311777	0.689016	0.0793966	0	0	0	0	0	0
ENSRNA049435387	0.961779	0.0311777	0.689016	0.0793966	0	0	0	0	0	0
ENSRNA049435399	0.961779	0.0311777	0.689016	0.0793966	0	0	0	0	0	0
ENSRNA049435419	0.961779	0.0311777	0.166892	0.789787	0	0	0.0265104	0	0	0.0374914
ENSRNA049435444	0.961779	0.0311777	0.689016	0.0793966	0	0	0	0	0	0
ENSRNA049435461	-0.329947	0.68171	0.689016	0.0793966	0	0.06631	0	0	0.0564031	0
ENSRNA049435482	0.961779	0.0311777	0.689016	0.0793966	0	0	0	0	0	0
ENSRNA049435576	0.961779	0.0311777	0.689016	0.0793966	0	0	0	0	0	0
ENSRNA049435616	0.961779	0.0311777	0.689016	0.0793966	0	0	0	0	0	0
ENSRNA049435653	0.961779	0.0311777	0.689016	0.0793966	0	0	0	0	0	0
ENSRNA049435668	0.961779	0.0311777	0.689016	0.0793966	0	0	0	0	0	0
ENSRNA049435696	0.961779	0.0311777	0.689016	0.0793966	0	0	0	0	0	0
ENSRNA049435720	0.961779	0.0311777	0.689016	0.0793966	0	0	0	0	0	0
ENSRNA049435761	0.961779	0.0311777	0.689016	0.0793966	0	0	0	0	0	0
ENSRNA049435837	0.961779	0.0311777	0.689016	0.0793966	0	0	0	0	0	0
ENSRNA049435856	0.961779	0.0311777	0.689016	0.0793966	0	0	0	0	0	0
ENSRNA049435911	0.961779	0.0311777	0.689016	0.0793966	0	0	0	0	0	0
ENSRNA049435931	0.961779	0.0311777	0.689016	0.0793966	0	0	0	0	0	0
ENSRNA049435950	0.961779	0.0311777	0.689016	0.0793966	0	0	0	0	0	0
ENSRNA049435984	0.961779	0.0311777	0.689016	0.0793966	0	0	0	0	0	0
ENSRNA049436001	0.961779	0.0311777	0.689016	0.0793966	0	0	0	0	0	0
ENSRNA049436016	0.961779	0.0311777	0.689016	0.0793966	0	0	0	0	0	0
ENSRNA049436027	0.961779	0.0311777	0.689016	0.0793966	0	0	0	0	0	0
ENSRNA049436036	0.961779	0.0311777	0.689016	0.0793966	0	0	0	0	0	0
ENSRNA049436102	0.961779	0.0311777	0.689016	0.0793966	0	0	0	0	0	0
ENSRNA049436125	0.961779	0.0311777	0.689016	0.0793966	0	0	0	0	0	0
ENSRNA049436142	0.961779	0.0311777	0.689016	0.0793966	0	0	0	0	0	0
ENSRNA049436173	0.961779	0.0311777	0.689016	0.0793966	0	0	0	0	0	0
ENSRNA049436197	0.961779	0.0311777	0.689016	0.0793966	0	0	0	0	0	0
ENSRNA049436214	0.961779	0.0311777	0.689016	0.0793966	0	0	0	0	0	0
ENSRNA049436258	0.961779	0.0311777	0.689016	0.0793966	0	0	0	0	0	0
ENSRNA049436299	-0.0928615	0.882301	0.689016	0.0793966	0	0.0417064	0	0	0.0299461	0
ENSRNA049436321	0.961779	0.0311777	0.689016	0.0793966	0	0	0	0	0	0
ENSRNA049436327	0.961779	0.0311777	0.689016	0.0793966	0	0	0	0	0	0
ENSRNA049436384	0.961779	0.0311777	0.689016	0.0793966	0	0	0	0	0	0
ENSRNA049436403	0.961779	0.0311777	0.689016	0.0793966	0	0	0	0	0	0
ENSRNA049436420	0.961779	0.0311777	0.689016	0.0793966	0	0	0	0	0	0
ENSRNA049436461	0.961779	0.0311777	0.689016	0.0793966	0	0	0	0	0	0
ENSRNA049436501	0.961779	0.0311777	0.689016	0.0793966	0	0	0	0	0	0
ENSRNA049436510	0.961779	0.0311777	0.689016	0.0793966	0	0	0	0	0	0
ENSRNA049436519	0.961779	0.0311777	0.689016	0.0793966	0	0	0	0	0	0
ENSRNA049436529	0.961779	0.0311777	0.689016	0.0793966	0	0	0	0	0	0
ENSRNA049436544	0.961779	0.0311777	0.689016	0.0793966	0	0	0	0	0	0
ENSRNA049436566	0.961779	0.0311777	0.689016	0.0793966	0	0	0	0	0	0
ENSRNA049436581	0.961779	0.0311777	0.689016	0.0793966	0	0	0	0	0	0
ENSRNA049436598	0.961779	0.0311777	0.689016	0.0793966	0	0	0	0	0	0
ENSRNA049436667	0.961779	0.0311777	0.689016	0.0793966	0	0	0	0	0	0
ENSRNA049436687	0.961779	0.0311777	0.689016	0.0793966	0	0	0	0	0	0
ENSRNA049436695	0.961779	0.0311777	0.689016	0.0793966	0	0	0	0	0	0
ENSRNA049436702	0.961779	0.0311777	0.689016	0.0793966	0	0	0	0	0	0
ENSRNA049436711	0.961779	0.0311777	0.689016	0.0793966	0	0	0	0	0	0
ENSRNA049436730	0.961779	0.0311777	0.689016	0.0793966	0	0	0	0	0	0
ENSRNA049436741	0.961779	0.0311777	0.689016	0.0793966	0	0	0	0	0	0
ENSRNA049436759	0.961779	0.0311777	0.689016	0.0793966	0	0	0	0	0	0
ENSRNA049436778	0.961779	0.0311777	0.689016	0.0793966	0	0	0	0	0	0
ENSRNA049436790	0.961779	0.0311777	0.689016	0.0793966	0	0	0	0	0	0
ENSRNA049436800	0.961779	0.0311777	0.689016	0.0793966	0	0	0	0	0	0
ENSRNA049436826	0.961779	0.0311777	0.689016	0.0793966	0	0	0	0	0	0
ENSRNA049436837	0.961779	0.0311777	0.689016	0.0793966	0	0	0	0	0	0
ENSRNA049436848	0.961779	0.0311777	0.689016	0.0793966	0	0	0	0	0	0
ENSRNA049436870	0.961779	0.0311777	0.689016	0.0793966	0	0	0	0	0	0
ENSRNA049436894	0.961779	0.0311777	0.689016	0.0793966	0	0	0	0	0	0
ENSRNA049436903	0.961779	0.0311777	0.689016	0.0793966	0	0	0	0	0	0
ENSRNA049436913	0.961779	0.0311777	0.689016	0.0793966	0	0	0	0	0	0
ENSRNA049436981	0.961779	0.0311777	0.689016	0.0793966	0	0	0	0	0	0
ENSRNA049437126	0.961779	0.0311777	0.689016	0.0793966	0	0	0	0	0	0
ENSRNA049437216	0.961779	0.0311777	0.689016	0.0793966	0	0	0	0	0	0
ENSRNA049437230	0.961779	0.0311777	0.689016	0.0793966	0	0	0	0	0	0
ENSRNA049437237	0.961779	0.0311777	0.689016	0.0793966	0	0	0	0	0	0
ENSRNA049437247	0.961779	0.0311777	0.689016	0.0793966	0	0	0	0	0	0
ENSRNA049437297	0.961779	0.0311777	0.689016	0.0793966	0	0	0	0	0	0
ENSRNA049437311	0.961779	0.0311777	0.689016	0.0793966	0	0	0	0	0	0
ENSRNA049437327	0.961779	0.0311777	0.689016	0.0793966	0	0	0	0	0	0
ENSRNA049437336	0.961779	0.0311777	0.689016	0.0793966	0	0	0	0	0	0
ENSRNA049437371	0.961779	0.0311777	0.689016	0.0793966	0	0	0	0	0	0
ENSRNA049437385	0.961779	0.0311777	0.689016	0.0793966	0	0	0	0	0	0
ENSRNA049437435	2.48505	0.0311777	2.20372	0.062981	0.179446	0	0	0.133085	0	0
ENSRNA049437439	0.961779	0.0311777	0.689016	0.0793966	0	0	0	0	0	0
ENSRNA049437449	0.961779	0.0311777	0.689016	0.0793966	0	0	0	0	0	0
ENSRNA049437458	0.961779	0.0311777	0.689016	0.0793966	0	0	0	0	0	0
ENSRNA049437470	0.961779	0.0311777	0.689016	0.0793966	0	0	0	0	0	0
ENSRNA049437503	0.961779	0.0311777	0.689016	0.0793966	0	0	0	0	0	0
ENSRNA049437710	0.961779	0.0311777	0.689016	0.0793966	0	0	0	0	0	0
ENSRNA049437759	0.961779	0.0311777	0.689016	0.0793966	0	0	0	0	0	0
ENSRNA049437771	0.961779	0.0311777	0.689016	0.0793966	0	0	0	0	0	0
ENSRNA049437792	0.961779	0.0311777	0.689016	0.0793966	0	0	0	0	0	0
ENSRNA049437838	0.961779	0.0311777	0.689016	0.0793966	0	0	0	0	0	0
ENSRNA049437887	0.961779	0.0311777	0.689016	0.0793966	0	0	0	0	0	0
ENSRNA049437906	0.961779	0.0311777	0.689016	0.0793966	0	0	0	0	0	0
ENSRNA049437950	0.961779	0.0311777	0.689016	0.0793966	0	0	0	0	0	0
ENSRNA049437958	0.961779	0.0311777	0.689016	0.0793966	0	0	0	0	0	0
ENSRNA049437994	0.961779	0.0311777	0.689016	0.0793966	0	0	0	0	0	0
ENSRNA049438004	0.961779	0.0311777	0.689016	0.0793966	0	0	0	0	0	0
ENSRNA049438012	0.961779	0.0311777	0.689016	0.0793966	0	0	0	0	0	0
ENSRNA049438045	0.961779	0.0311777	0.689016	0.0793966	0	0	0	0	0	0
ENSRNA049438076	0.961779	0.0311777	0.689016	0.0793966	0	0	0	0	0	0
ENSRNA049438185	0.961779	0.0311777	0.689016	0.0793966	0	0	0	0	0	0
ENSRNA049438279	0.961779	0.0311777	0.689016	0.0793966	0	0	0	0	0	0
ENSRNA049438317	0.961779	0.0311777	0.689016	0.0793966	0	0	0	0	0	0
ENSRNA049438323	0.961779	0.0311777	0.689016	0.0793966	0	0	0	0	0	0
ENSRNA049438334	0.961779	0.0311777	0.689016	0.0793966	0	0	0	0	0	0
ENSRNA049438365	0.961779	0.0311777	0.689016	0.0793966	0	0	0	0	0	0
ENSRNA049438388	0.961779	0.0311777	0.689016	0.0793966	0	0	0	0	0	0
ENSRNA049438483	0.961779	0.0311777	0.689016	0.0793966	0	0	0	0	0	0
ENSRNA049438540	0.961779	0.0311777	0.689016	0.0793966	0	0	0	0	0	0
ENSRNA049438559	0.961779	0.0311777	0.689016	0.0793966	0	0	0	0	0	0
ENSRNA049438622	0.961779	0.0311777	0.689016	0.0793966	0	0	0	0	0	0
ENSRNA049438633	0.961779	0.0311777	0.689016	0.0793966	0	0	0	0	0	0
ENSRNA049438651	0.961779	0.0311777	0.689016	0.0793966	0	0	0	0	0	0
ENSRNA049438696	0.961779	0.0311777	0.689016	0.0793966	0	0	0	0	0	0
ENSRNA049438725	0.961779	0.0311777	0.689016	0.0793966	0	0	0	0	0	0
ENSRNA049438761	0.961779	0.0311777	0.689016	0.0793966	0	0	0	0	0	0
ENSRNA049438816	0.961779	0.0311777	0.689016	0.0793966	0	0	0	0	0	0
ENSRNA049438889	0.961779	0.0311777	0.689016	0.0793966	0	0	0	0	0	0
ENSRNA049438909	0.961779	0.0311777	0.689016	0.0793966	0	0	0	0	0	0
ENSRNA049438923	0.961779	0.0311777	0.689016	0.0793966	0	0	0	0	0	0
ENSRNA049438946	0.961779	0.0311777	0.689016	0.0793966	0	0	0	0	0	0
ENSRNA049438968	0.961779	0.0311777	0.689016	0.0793966	0	0	0	0	0	0
ENSRNA049438995	0.961779	0.0311777	0.689016	0.0793966	0	0	0	0	0	0
ENSRNA049439085	0.961779	0.0311777	0.689016	0.0793966	0	0	0	0	0	0
ENSRNA049439102	0.961779	0.0311777	0.689016	0.0793966	0	0	0	0	0	0
ENSRNA049439119	0.961779	0.0311777	0.689016	0.0793966	0	0	0	0	0	0
ENSRNA049439149	0.961779	0.0311777	0.689016	0.0793966	0	0	0	0	0	0
ENSRNA049439175	0.961779	0.0311777	0.689016	0.0793966	0	0	0	0	0	0
ENSRNA049439281	0.961779	0.0311777	0.689016	0.0793966	0	0	0	0	0	0
ENSRNA049439316	0.961779	0.0311777	0.689016	0.0793966	0	0	0	0	0	0
ENSRNA049439337	0.961779	0.0311777	0.689016	0.0793966	0	0	0	0	0	0
ENSRNA049439378	0.961779	0.0311777	0.689016	0.0793966	0	0	0	0	0	0
ENSRNA049439393	0.961779	0.0311777	0.689016	0.0793966	0	0	0	0	0	0
ENSRNA049439410	0.961779	0.0311777	0.689016	0.0793966	0	0	0	0	0	0
ENSRNA049439425	0.961779	0.0311777	0.689016	0.0793966	0	0	0	0	0	0
ENSRNA049439480	0.961779	0.0311777	0.689016	0.0793966	0	0	0	0	0	0
ENSRNA049439499	0.961779	0.0311777	0.689016	0.0793966	0	0	0	0	0	0
ENSRNA049439600	0.961779	0.0311777	0.689016	0.0793966	0	0	0	0	0	0
ENSRNA049439621	0.961779	0.0311777	0.689016	0.0793966	0	0	0	0	0	0
ENSRNA049439644	0.961779	0.0311777	0.689016	0.0793966	0	0	0	0	0	0
ENSRNA049439662	0.961779	0.0311777	0.689016	0.0793966	0	0	0	0	0	0
ENSRNA049439725	0.961779	0.0311777	0.689016	0.0793966	0	0	0	0	0	0
ENSRNA049439734	0.961779	0.0311777	0.689016	0.0793966	0	0	0	0	0	0
ENSRNA049439748	0.961779	0.0311777	0.689016	0.0793966	0	0	0	0	0	0
ENSRNA049439810	0.961779	0.0311777	0.689016	0.0793966	0	0	0	0	0	0
ENSRNA049439820	0.961779	0.0311777	0.689016	0.0793966	0	0	0	0	0	0
ENSRNA049439836	0.961779	0.0311777	0.689016	0.0793966	0	0	0	0	0	0
ENSRNA049439853	0.961779	0.0311777	0.689016	0.0793966	0	0	0	0	0	0
ENSRNA049439871	0.961779	0.0311777	0.689016	0.0793966	0	0	0	0	0	0
ENSRNA049439905	0.961779	0.0311777	0.689016	0.0793966	0	0	0	0	0	0
ENSRNA049439922	0.961779	0.0311777	0.689016	0.0793966	0	0	0	0	0	0
ENSRNA049439957	0.961779	0.0311777	0.689016	0.0793966	0	0	0	0	0	0
ENSRNA049439989	0.961779	0.0311777	0.689016	0.0793966	0	0	0	0	0	0
ENSRNA049440007	0.961779	0.0311777	0.689016	0.0793966	0	0	0	0	0	0
ENSRNA049440027	0.961779	0.0311777	0.689016	0.0793966	0	0	0	0	0	0
ENSRNA049440051	0.961779	0.0311777	0.689016	0.0793966	0	0	0	0	0	0
ENSRNA049440100	0.961779	0.0311777	0.689016	0.0793966	0	0	0	0	0	0
ENSRNA049440137	0.961779	0.0311777	0.689016	0.0793966	0	0	0	0	0	0
ENSRNA049440154	0.961779	0.0311777	0.689016	0.0793966	0	0	0	0	0	0
ENSRNA049440160	0.961779	0.0311777	0.689016	0.0793966	0	0	0	0	0	0
ENSRNA049440203	0.961779	0.0311777	0.689016	0.0793966	0	0	0	0	0	0
ENSRNA049440315	0.961779	0.0311777	0.689016	0.0793966	0	0	0	0	0	0
ENSRNA049440333	0.961779	0.0311777	0.689016	0.0793966	0	0	0	0	0	0
ENSRNA049440354	0.961779	0.0311777	0.689016	0.0793966	0	0	0	0	0	0
ENSRNA049440375	0.961779	0.0311777	0.689016	0.0793966	0	0	0	0	0	0
ENSRNA049440412	0.961779	0.0311777	0.689016	0.0793966	0	0	0	0	0	0
ENSRNA049440446	0.961779	0.0311777	0.689016	0.0793966	0	0	0	0	0	0
ENSRNA049440456	0.961779	0.0311777	0.689016	0.0793966	0	0	0	0	0	0
ENSRNA049440482	0.961779	0.0311777	0.689016	0.0793966	0	0	0	0	0	0
ENSRNA049440501	0.961779	0.0311777	0.689016	0.0793966	0	0	0	0	0	0
ENSRNA049440526	0.428624	0.453251	0.689016	0.0793966	0	0.0187297	0	0	0.0264877	0
ENSRNA049440607	0.961779	0.0311777	0.689016	0.0793966	0	0	0	0	0	0
ENSRNA049440657	0.961779	0.0311777	0.689016	0.0793966	0	0	0	0	0	0
ENSRNA049440712	0.961779	0.0311777	0.689016	0.0793966	0	0	0	0	0	0
ENSRNA049440740	0.961779	0.0311777	0.689016	0.0793966	0	0	0	0	0	0
ENSRNA049440752	0.961779	0.0311777	0.689016	0.0793966	0	0	0	0	0	0
ENSRNA049440795	0.961779	0.0311777	0.689016	0.0793966	0	0	0	0	0	0
ENSRNA049440840	0.961779	0.0311777	0.689016	0.0793966	0	0	0	0	0	0
ENSRNA049440858	0.961779	0.0311777	0.689016	0.0793966	0	0	0	0	0	0
ENSRNA049440893	0.961779	0.0311777	0.689016	0.0793966	0	0	0	0	0	0
ENSRNA049440927	0.961779	0.0311777	0.689016	0.0793966	0	0	0	0	0	0
ENSRNA049440961	0.961779	0.0311777	0.689016	0.0793966	0	0	0	0	0	0
ENSRNA049440972	0.961779	0.0311777	0.689016	0.0793966	0	0	0	0	0	0
ENSRNA049440983	0.961779	0.0311777	0.689016	0.0793966	0	0	0	0	0	0
ENSRNA049440995	0.961779	0.0311777	0.689016	0.0793966	0	0	0	0	0	0
ENSRNA049441012	0.961779	0.0311777	0.689016	0.0793966	0	0	0	0	0	0
ENSRNA049441092	0.961779	0.0311777	0.689016	0.0793966	0	0	0	0	0	0
ENSRNA049441116	0.961779	0.0311777	0.689016	0.0793966	0	0	0	0	0	0
ENSRNA049441186	0.961779	0.0311777	0.689016	0.0793966	0	0	0	0	0	0
ENSRNA049441197	0.961779	0.0311777	0.689016	0.0793966	0	0	0	0	0	0
ENSRNA049441303	2.0084	0.0353719	2.26265	0.011205	0.139887	0.0229767	0	0.0992632	0.032494	0
ENSRNA049441326	0.961779	0.0311777	0.689016	0.0793966	0	0	0	0	0	0
ENSRNA049441343	1.4946	0.0306636	1.22379	0.0549644	0.0332759	0	0	0.0470592	0	0
ENSRNA049441363	0.961779	0.0311777	0.689016	0.0793966	0	0	0	0	0	0
ENSRNA049441396	0.961779	0.0311777	0.689016	0.0793966	0	0	0	0	0	0
ENSRNA049441434	0.961779	0.0311777	0.689016	0.0793966	0	0	0	0	0	0
ENSRNA049441457	0.961779	0.0311777	0.689016	0.0793966	0	0	0	0	0	0
ENSRNA049441543	0.961779	0.0311777	0.689016	0.0793966	0	0	0	0	0	0
ENSRNA049441553	0.961779	0.0311777	0.689016	0.0793966	0	0	0	0	0	0
ENSRNA049441576	0.961779	0.0311777	0.689016	0.0793966	0	0	0	0	0	0
ENSRNA049441641	1.23106	0.130094	2.01367	0.0105817	0.103219	0.0433332	0	0.0816499	0.0308088	0
ENSRNA049441685	0.961779	0.0311777	0.689016	0.0793966	0	0	0	0	0	0
ENSRNA049441701	0.961779	0.0311777	0.689016	0.0793966	0	0	0	0	0	0
ENSRNA049441709	0.961779	0.0311777	0.689016	0.0793966	0	0	0	0	0	0
ENSRNA049441727	0.961779	0.0311777	0.689016	0.0793966	0	0	0	0	0	0
ENSRNA049441737	0.961779	0.0311777	0.689016	0.0793966	0	0	0	0	0	0
ENSRNA049441783	0.961779	0.0311777	0.689016	0.0793966	0	0	0	0	0	0
ENSRNA049441802	0.961779	0.0311777	0.689016	0.0793966	0	0	0	0	0	0
ENSRNA049441818	0.961779	0.0311777	0.689016	0.0793966	0	0	0	0	0	0
ENSRNA049441830	0.961779	0.0311777	0.689016	0.0793966	0	0	0	0	0	0
ENSRNA049441844	0.961779	0.0311777	0.689016	0.0793966	0	0	0	0	0	0
ENSRNA049441854	0.961779	0.0311777	0.689016	0.0793966	0	0	0	0	0	0
ENSRNA049441875	0.961779	0.0311777	0.689016	0.0793966	0	0	0	0	0	0
ENSRNA049441886	0.961779	0.0311777	0.689016	0.0793966	0	0	0	0	0	0
ENSRNA049441914	0.961779	0.0311777	0.689016	0.0793966	0	0	0	0	0	0
ENSRNA049441927	0.961779	0.0311777	0.689016	0.0793966	0	0	0	0	0	0
ENSRNA049441948	0.961779	0.0311777	0.689016	0.0793966	0	0	0	0	0	0
ENSRNA049441960	0.961779	0.0311777	0.689016	0.0793966	0	0	0	0	0	0
ENSRNA049442003	0.961779	0.0311777	0.689016	0.0793966	0	0	0	0	0	0
ENSRNA049442020	0.961779	0.0311777	0.689016	0.0793966	0	0	0	0	0	0
ENSRNA049442069	0.961779	0.0311777	0.689016	0.0793966	0	0	0	0	0	0
ENSRNA049442102	0.961779	0.0311777	0.689016	0.0793966	0	0	0	0	0	0
ENSRNA049442132	0.961779	0.0311777	0.689016	0.0793966	0	0	0	0	0	0
ENSRNA049442209	0.961779	0.0311777	0.689016	0.0793966	0	0	0	0	0	0
ENSRNA049442229	0.961779	0.0311777	0.689016	0.0793966	0	0	0	0	0	0
ENSRNA049442241	0.961779	0.0311777	0.689016	0.0793966	0	0	0	0	0	0
ENSRNA049442250	0.961779	0.0311777	0.689016	0.0793966	0	0	0	0	0	0
ENSRNA049442277	0.961779	0.0311777	0.689016	0.0793966	0	0	0	0	0	0
ENSRNA049442374	0.961779	0.0311777	0.689016	0.0793966	0	0	0	0	0	0
ENSRNA049442393	0.961779	0.0311777	0.689016	0.0793966	0	0	0	0	0	0
ENSRNA049442406	0.961779	0.0311777	0.689016	0.0793966	0	0	0	0	0	0
ENSRNA049442432	0.961779	0.0311777	0.689016	0.0793966	0	0	0	0	0	0
ENSRNA049442464	0.961779	0.0311777	0.689016	0.0793966	0	0	0	0	0	0
ENSRNA049442487	0.961779	0.0311777	0.689016	0.0793966	0	0	0	0	0	0
ENSRNA049442570	0.961779	0.0311777	0.689016	0.0793966	0	0	0	0	0	0
ENSRNA049442610	0.961779	0.0311777	0.689016	0.0793966	0	0	0	0	0	0
ENSRNA049442631	0.961779	0.0311777	0.689016	0.0793966	0	0	0	0	0	0
ENSRNA049442845	0.961779	0.0311777	0.689016	0.0793966	0	0	0	0	0	0
ENSRNA049442921	0.961779	0.0311777	0.689016	0.0793966	0	0	0	0	0	0
ENSRNA049442969	0.961779	0.0311777	0.689016	0.0793966	0	0	0	0	0	0
ENSRNA049443141	0.961779	0.0311777	0.689016	0.0793966	0	0	0	0	0	0
ENSRNA049443162	0.961779	0.0311777	0.689016	0.0793966	0	0	0	0	0	0
ENSRNA049443205	0.961779	0.0311777	0.689016	0.0793966	0	0	0	0	0	0
ENSRNA049443290	0.428624	0.453251	0.689016	0.0793966	0	0.0187297	0	0	0.0264877	0
ENSRNA049443314	0.961779	0.0311777	0.689016	0.0793966	0	0	0	0	0	0
ENSRNA049443324	0.961779	0.0311777	0.689016	0.0793966	0	0	0	0	0	0
ENSRNA049443338	0.961779	0.0311777	0.689016	0.0793966	0	0	0	0	0	0
ENSRNA049443349	0.961779	0.0311777	0.689016	0.0793966	0	0	0	0	0	0
ENSRNA049443363	0.961779	0.0311777	0.689016	0.0793966	0	0	0	0	0	0
ENSRNA049443384	0.961779	0.0311777	0.689016	0.0793966	0	0	0	0	0	0
ENSRNA049443404	0.961779	0.0311777	0.689016	0.0793966	0	0	0	0	0	0
ENSRNA049443410	0.961779	0.0311777	0.689016	0.0793966	0	0	0	0	0	0
ENSRNA049443432	0.961779	0.0311777	0.689016	0.0793966	0	0	0	0	0	0
ENSRNA049443449	0.961779	0.0311777	0.689016	0.0793966	0	0	0	0	0	0
ENSRNA049443482	0.961779	0.0311777	0.689016	0.0793966	0	0	0	0	0	0
ENSRNA049443492	0.961779	0.0311777	0.689016	0.0793966	0	0	0	0	0	0
ENSRNA049443512	0.961779	0.0311777	0.689016	0.0793966	0	0	0	0	0	0
ENSRNA049443530	0.961779	0.0311777	0.689016	0.0793966	0	0	0	0	0	0
ENSRNA049443545	0.961779	0.0311777	0.689016	0.0793966	0	0	0	0	0	0
ENSRNA049443605	0.961779	0.0311777	0.689016	0.0793966	0	0	0	0	0	0
ENSRNA049443625	0.961779	0.0311777	0.689016	0.0793966	0	0	0	0	0	0
ENSRNA049443648	0.961779	0.0311777	0.689016	0.0793966	0	0	0	0	0	0
ENSRNA049443677	0.961779	0.0311777	0.689016	0.0793966	0	0	0	0	0	0
ENSRNA049443723	0.961779	0.0311777	0.689016	0.0793966	0	0	0	0	0	0
ENSRNA049443760	0.961779	0.0311777	0.689016	0.0793966	0	0	0	0	0	0
ENSRNA049443782	0.961779	0.0311777	0.689016	0.0793966	0	0	0	0	0	0
ENSRNA049443811	0.961779	0.0311777	0.689016	0.0793966	0	0	0	0	0	0
ENSRNA049443832	0.961779	0.0311777	0.689016	0.0793966	0	0	0	0	0	0
ENSRNA049443857	0.961779	0.0311777	0.689016	0.0793966	0	0	0	0	0	0
ENSRNA049443866	0.961779	0.0311777	0.689016	0.0793966	0	0	0	0	0	0
ENSRNA049443886	2.0354	0.0528669	1.76929	0.0828864	0.133103	0	0	0.188237	0	0
ENSRNA049443913	0.961779	0.0311777	0.689016	0.0793966	0	0	0	0	0	0
ENSRNA049443930	0.961779	0.0311777	0.689016	0.0793966	0	0	0	0	0	0
ENSRNA049443965	0.961779	0.0311777	0.689016	0.0793966	0	0	0	0	0	0
ENSRNA049443978	0.961779	0.0311777	0.689016	0.0793966	0	0	0	0	0	0
ENSRNA049444000	0.961779	0.0311777	0.689016	0.0793966	0	0	0	0	0	0
ENSRNA049444026	0.961779	0.0311777	0.689016	0.0793966	0	0	0	0	0	0
ENSRNA049444083	0.961779	0.0311777	0.689016	0.0793966	0	0	0	0	0	0
ENSRNA049444096	0.961779	0.0311777	0.689016	0.0793966	0	0	0	0	0	0
ENSRNA049444133	0.961779	0.0311777	0.689016	0.0793966	0	0	0	0	0	0
ENSRNA049444180	0.961779	0.0311777	0.689016	0.0793966	0	0	0	0	0	0
ENSRNA049444207	0.961779	0.0311777	0.689016	0.0793966	0	0	0	0	0	0
ENSRNA049444221	0.433923	0.478658	0.689016	0.0793966	0	0.0203565	0	0	0.0287884	0
ENSRNA049444238	0.961779	0.0311777	0.689016	0.0793966	0	0	0	0	0	0
ENSRNA049444247	0.961779	0.0311777	0.689016	0.0793966	0	0	0	0	0	0
ENSRNA049444262	0.961779	0.0311777	0.689016	0.0793966	0	0	0	0	0	0
ENSRNA049444281	0.961779	0.0311777	0.689016	0.0793966	0	0	0	0	0	0
ENSRNA049444292	0.961779	0.0311777	0.689016	0.0793966	0	0	0	0	0	0
ENSRNA049444308	0.961779	0.0311777	0.689016	0.0793966	0	0	0	0	0	0
ENSRNA049444317	0.961779	0.0311777	0.689016	0.0793966	0	0	0	0	0	0
ENSRNA049444326	0.961779	0.0311777	0.689016	0.0793966	0	0	0	0	0	0
ENSRNA049444338	0.961779	0.0311777	0.689016	0.0793966	0	0	0	0	0	0
ENSRNA049444371	0.961779	0.0311777	0.689016	0.0793966	0	0	0	0	0	0
ENSRNA049444423	0.961779	0.0311777	0.689016	0.0793966	0	0	0	0	0	0
ENSRNA049444436	0.961779	0.0311777	0.689016	0.0793966	0	0	0	0	0	0
ENSRNA049444454	0.961779	0.0311777	0.689016	0.0793966	0	0	0	0	0	0
ENSRNA049444487	0.961779	0.0311777	0.689016	0.0793966	0	0	0	0	0	0
ENSRNA049444520	0.961779	0.0311777	0.689016	0.0793966	0	0	0	0	0	0
ENSRNA049444530	0.961779	0.0311777	0.689016	0.0793966	0	0	0	0	0	0
ENSRNA049444531	0.961779	0.0311777	0.689016	0.0793966	0	0	0	0	0	0
ENSRNA049444549	0.961779	0.0311777	0.689016	0.0793966	0	0	0	0	0	0
ENSRNA049444569	0.961779	0.0311777	0.689016	0.0793966	0	0	0	0	0	0
ENSRNA049444575	0.961779	0.0311777	0.689016	0.0793966	0	0	0	0	0	0
ENSRNA049444623	0.961779	0.0311777	0.689016	0.0793966	0	0	0	0	0	0
ENSRNA049444630	0.961779	0.0311777	0.689016	0.0793966	0	0	0	0	0	0
ENSRNA049444655	0.961779	0.0311777	0.689016	0.0793966	0	0	0	0	0	0
ENSRNA049444672	0.961779	0.0311777	0.689016	0.0793966	0	0	0	0	0	0
ENSRNA049444675	0.961779	0.0311777	0.689016	0.0793966	0	0	0	0	0	0
ENSRNA049444679	0.961779	0.0311777	0.689016	0.0793966	0	0	0	0	0	0
ENSRNA049444681	0.961779	0.0311777	0.689016	0.0793966	0	0	0	0	0	0
ENSRNA049444683	0.961779	0.0311777	0.689016	0.0793966	0	0	0	0	0	0
ENSRNA049444686	0.961779	0.0311777	0.689016	0.0793966	0	0	0	0	0	0
ENSRNA049444690	0.961779	0.0311777	0.689016	0.0793966	0	0	0	0	0	0
ENSRNA049444718	0.961779	0.0311777	0.689016	0.0793966	0	0	0	0	0	0
ENSRNA049444744	0.961779	0.0311777	0.689016	0.0793966	0	0	0	0	0	0
ENSRNA049444770	0.961779	0.0311777	0.689016	0.0793966	0	0	0	0	0	0
ENSRNA049444779	0.961779	0.0311777	0.689016	0.0793966	0	0	0	0	0	0
ENSRNA049444790	0.961779	0.0311777	0.689016	0.0793966	0	0	0	0	0	0
ENSRNA049444797	0.961779	0.0311777	0.689016	0.0793966	0	0	0	0	0	0
ENSRNA049444865	0.961779	0.0311777	0.689016	0.0793966	0	0	0	0	0	0
ENSRNA049444873	0.961779	0.0311777	0.689016	0.0793966	0	0	0	0	0	0
ENSRNA049444889	0.961779	0.0311777	0.689016	0.0793966	0	0	0	0	0	0
ENSRNA049444896	0.961779	0.0311777	0.689016	0.0793966	0	0	0	0	0	0
ENSRNA049444913	0.961779	0.0311777	0.689016	0.0793966	0	0	0	0	0	0
ENSRNA049444944	0.961779	0.0311777	0.689016	0.0793966	0	0	0	0	0	0
ENSRNA049444983	0.961779	0.0311777	0.689016	0.0793966	0	0	0	0	0	0
ENSRNA049445025	0.961779	0.0311777	0.689016	0.0793966	0	0	0	0	0	0
ENSRNA049445068	0.961779	0.0311777	0.689016	0.0793966	0	0	0	0	0	0
ENSRNA049445085	0.961779	0.0311777	0.689016	0.0793966	0	0	0	0	0	0
ENSRNA049445105	0.961779	0.0311777	0.689016	0.0793966	0	0	0	0	0	0
ENSRNA049445120	0.961779	0.0311777	0.689016	0.0793966	0	0	0	0	0	0
ENSRNA049445127	0.961779	0.0311777	0.689016	0.0793966	0	0	0	0	0	0
ENSRNA049445140	0.961779	0.0311777	0.689016	0.0793966	0	0	0	0	0	0
ENSRNA049445144	0.961779	0.0311777	0.689016	0.0793966	0	0	0	0	0	0
ENSRNA049445154	0.961779	0.0311777	0.689016	0.0793966	0	0	0	0	0	0
ENSRNA049445171	0.961779	0.0311777	0.689016	0.0793966	0	0	0	0	0	0
ENSRNA049445192	0.961779	0.0311777	0.689016	0.0793966	0	0	0	0	0	0
ENSRNA049445202	0.961779	0.0311777	0.689016	0.0793966	0	0	0	0	0	0
ENSRNA049445215	0.961779	0.0311777	0.689016	0.0793966	0	0	0	0	0	0
ENSRNA049445221	0.961779	0.0311777	0.689016	0.0793966	0	0	0	0	0	0
ENSRNA049445237	0.961779	0.0311777	0.689016	0.0793966	0	0	0	0	0	0
ENSRNA049445248	0.961779	0.0311777	0.689016	0.0793966	0	0	0	0	0	0
ENSRNA049445262	0.961779	0.0311777	0.689016	0.0793966	0	0	0	0	0	0
ENSRNA049445273	0.961779	0.0311777	0.689016	0.0793966	0	0	0	0	0	0
ENSRNA049445285	0.961779	0.0311777	0.689016	0.0793966	0	0	0	0	0	0
ENSRNA049445291	0.961779	0.0311777	0.689016	0.0793966	0	0	0	0	0	0
ENSRNA049445308	0.961779	0.0311777	0.689016	0.0793966	0	0	0	0	0	0
ENSRNA049445375	0.961779	0.0311777	0.689016	0.0793966	0	0	0	0	0	0
ENSRNA049445422	0.961779	0.0311777	0.689016	0.0793966	0	0	0	0	0	0
ENSRNA049445426	0.961779	0.0311777	0.689016	0.0793966	0	0	0	0	0	0
ENSRNA049445452	0.961779	0.0311777	0.689016	0.0793966	0	0	0	0	0	0
ENSRNA049445479	0.961779	0.0311777	0.689016	0.0793966	0	0	0	0	0	0
ENSRNA049445492	0.961779	0.0311777	0.689016	0.0793966	0	0	0	0	0	0
ENSRNA049445516	0.961779	0.0311777	0.689016	0.0793966	0	0	0	0	0	0
ENSRNA049445574	0.961779	0.0311777	0.689016	0.0793966	0	0	0	0	0	0
ENSRNA049445607	0.961779	0.0311777	0.689016	0.0793966	0	0	0	0	0	0
ENSRNA049445620	0.961779	0.0311777	0.689016	0.0793966	0	0	0	0	0	0
ENSRNA049445649	0.961779	0.0311777	0.689016	0.0793966	0	0	0	0	0	0
ENSRNA049445653	0.961779	0.0311777	0.689016	0.0793966	0	0	0	0	0	0
ENSRNA049445667	0.961779	0.0311777	0.689016	0.0793966	0	0	0	0	0	0
ENSRNA049445683	0.961779	0.0311777	0.689016	0.0793966	0	0	0	0	0	0
ENSRNA049445716	0.961779	0.0311777	0.689016	0.0793966	0	0	0	0	0	0
ENSRNA049445745	0.961779	0.0311777	0.689016	0.0793966	0	0	0	0	0	0
ENSRNA049445750	0.961779	0.0311777	0.689016	0.0793966	0	0	0	0	0	0
ENSRNA049445773	1.74629	0.0317989	1.47793	0.0793966	0.0665517	0	0	0.0941184	0	0
ENSRNA049445784	0.961779	0.0311777	0.689016	0.0793966	0	0	0	0	0	0
ENSRNA049445794	0.961779	0.0311777	0.689016	0.0793966	0	0	0	0	0	0
ENSRNA049445798	3.20534	0.000182879	2.93406	0.000166566	0.226218	0	0	0.0574524	0	0
ENSRNA049445878	0.961779	0.0311777	0.689016	0.0793966	0	0	0	0	0	0
ENSRNA049445883	0.961779	0.0311777	0.689016	0.0793966	0	0	0	0	0	0
ENSRNA049445889	0.961779	0.0311777	0.689016	0.0793966	0	0	0	0	0	0
ENSRNA049445901	0.961779	0.0311777	0.689016	0.0793966	0	0	0	0	0	0
ENSRNA049445913	0.961779	0.0311777	0.689016	0.0793966	0	0	0	0	0	0
ENSRNA049445920	0.961779	0.0311777	0.689016	0.0793966	0	0	0	0	0	0
ENSRNA049445968	0.961779	0.0311777	0.689016	0.0793966	0	0	0	0	0	0
ENSRNA049445975	0.961779	0.0311777	0.689016	0.0793966	0	0	0	0	0	0
ENSRNA049445984	0.961779	0.0311777	0.689016	0.0793966	0	0	0	0	0	0
ENSRNA049446006	0.961779	0.0311777	0.689016	0.0793966	0	0	0	0	0	0
ENSRNA049446012	0.961779	0.0311777	0.689016	0.0793966	0	0	0	0	0	0
ENSRNA049446037	0.961779	0.0311777	0.689016	0.0793966	0	0	0	0	0	0
ENSRNA049446042	0.961779	0.0311777	0.689016	0.0793966	0	0	0	0	0	0
ENSRNA049446047	0.961779	0.0311777	0.689016	0.0793966	0	0	0	0	0	0
ENSRNA049446057	0.961779	0.0311777	0.689016	0.0793966	0	0	0	0	0	0
ENSRNA049446060	0.961779	0.0311777	0.689016	0.0793966	0	0	0	0	0	0
ENSRNA049446079	0.961779	0.0311777	0.689016	0.0793966	0	0	0	0	0	0
ENSRNA049446086	0.961779	0.0311777	0.689016	0.0793966	0	0	0	0	0	0
ENSRNA049446095	0.961779	0.0311777	0.689016	0.0793966	0	0	0	0	0	0
ENSRNA049446103	0.961779	0.0311777	0.689016	0.0793966	0	0	0	0	0	0
ENSRNA049446116	0.961779	0.0311777	0.689016	0.0793966	0	0	0	0	0	0
ENSRNA049446125	0.961779	0.0311777	0.689016	0.0793966	0	0	0	0	0	0
ENSRNA049446221	0.961779	0.0311777	0.689016	0.0793966	0	0	0	0	0	0
ENSRNA049446235	0.961779	0.0311777	0.689016	0.0793966	0	0	0	0	0	0
ENSRNA049446245	0.961779	0.0311777	0.166892	0.789787	0	0	0.0265104	0	0	0.0374914
ENSRNA049446252	0.961779	0.0311777	0.689016	0.0793966	0	0	0	0	0	0
ENSRNA049446327	0.961779	0.0311777	0.159917	0.789787	0	0	0.0245451	0	0	0.034712
ENSRNA049446376	0.961779	0.0311777	0.689016	0.0793966	0	0	0	0	0	0
ENSRNA049446405	0.961779	0.0311777	0.689016	0.0793966	0	0	0	0	0	0
ENSRNA049446480	0.961779	0.0311777	0.689016	0.0793966	0	0	0	0	0	0
ENSRNA049446497	0.961779	0.0311777	0.689016	0.0793966	0	0	0	0	0	0
ENSRNA049446505	0.961779	0.0311777	0.689016	0.0793966	0	0	0	0	0	0
ENSRNA049446549	0.961779	0.0311777	0.689016	0.0793966	0	0	0	0	0	0
ENSRNA049446568	0.961779	0.0311777	0.689016	0.0793966	0	0	0	0	0	0
ENSRNA049446584	0.961779	0.0311777	0.689016	0.0793966	0	0	0	0	0	0
ENSRNA049446605	0.961779	0.0311777	0.689016	0.0793966	0	0	0	0	0	0
ENSRNA049446668	0.961779	0.0311777	0.689016	0.0793966	0	0	0	0	0	0
ENSRNA049446705	0.961779	0.0311777	0.689016	0.0793966	0	0	0	0	0	0
ENSRNA049446724	0.961779	0.0311777	0.166892	0.789787	0	0	0.0265104	0	0	0.0374914
ENSRNA049446745	0.961779	0.0311777	0.689016	0.0793966	0	0	0	0	0	0
ENSRNA049446762	0.961779	0.0311777	0.689016	0.0793966	0	0	0	0	0	0
ENSRNA049446770	0.961779	0.0311777	0.689016	0.0793966	0	0	0	0	0	0
ENSRNA049446788	0.961779	0.0311777	0.689016	0.0793966	0	0	0	0	0	0
ENSRNA049446796	0.961779	0.0311777	0.689016	0.0793966	0	0	0	0	0	0
ENSRNA049446803	1.21673	0.206769	1.46494	0.0793966	0.0733351	0.0229767	0	0.103711	0.032494	0
ENSRNA049446818	0.961779	0.0311777	0.689016	0.0793966	0	0	0	0	0	0
ENSRNA049446849	0.961779	0.0311777	0.689016	0.0793966	0	0	0	0	0	0
ENSRNA049446882	0.961779	0.0311777	0.689016	0.0793966	0	0	0	0	0	0
ENSRNA049446889	0.961779	0.0311777	0.689016	0.0793966	0	0	0	0	0	0
ENSRNA049446906	0.961779	0.0311777	0.689016	0.0793966	0	0	0	0	0	0
ENSRNA049446990	0.961779	0.0311777	0.689016	0.0793966	0	0	0	0	0	0
ENSRNA049447005	0.961779	0.0311777	0.689016	0.0793966	0	0	0	0	0	0
ENSRNA049447047	0.961779	0.0311777	0.689016	0.0793966	0	0	0	0	0	0
ENSRNA049447075	0.961779	0.0311777	0.689016	0.0793966	0	0	0	0	0	0
ENSRNA049447175	0.961779	0.0311777	0.689016	0.0793966	0	0	0	0	0	0
ENSRNA049447191	0.961779	0.0311777	0.689016	0.0793966	0	0	0	0	0	0
ENSRNA049447204	0.961779	0.0311777	0.689016	0.0793966	0	0	0	0	0	0
ENSRNA049447215	0.961779	0.0311777	0.689016	0.0793966	0	0	0	0	0	0
ENSRNA049447221	0.961779	0.0311777	0.689016	0.0793966	0	0	0	0	0	0
ENSRNA049447259	0.961779	0.0311777	0.689016	0.0793966	0	0	0	0	0	0
ENSRNA049447277	0.961779	0.0311777	0.689016	0.0793966	0	0	0	0	0	0
ENSRNA049447285	0.961779	0.0311777	0.689016	0.0793966	0	0	0	0	0	0
ENSRNA049447299	0.961779	0.0311777	0.689016	0.0793966	0	0	0	0	0	0
ENSRNA049447315	0.961779	0.0311777	0.689016	0.0793966	0	0	0	0	0	0
ENSRNA049447343	0.961779	0.0311777	0.689016	0.0793966	0	0	0	0	0	0
ENSRNA049447447	0.961779	0.0311777	0.689016	0.0793966	0	0	0	0	0	0
ENSRNA049447474	0.961779	0.0311777	0.689016	0.0793966	0	0	0	0	0	0
ENSRNA049447495	0.961779	0.0311777	0.689016	0.0793966	0	0	0	0	0	0
ENSRNA049447530	0.961779	0.0311777	0.689016	0.0793966	0	0	0	0	0	0
ENSRNA049447603	0.961779	0.0311777	0.689016	0.0793966	0	0	0	0	0	0
ENSRNA049447623	0.961779	0.0311777	0.689016	0.0793966	0	0	0	0	0	0
ENSRNA049447636	0.961779	0.0311777	0.689016	0.0793966	0	0	0	0	0	0
ENSRNA049447662	0.961779	0.0311777	0.689016	0.0793966	0	0	0	0	0	0
ENSRNA049447675	0.961779	0.0311777	0.689016	0.0793966	0	0	0	0	0	0
ENSRNA049447687	0.961779	0.0311777	0.689016	0.0793966	0	0	0	0	0	0
ENSRNA049447721	0.961779	0.0311777	0.689016	0.0793966	0	0	0	0	0	0
ENSRNA049447736	0.961779	0.0311777	0.689016	0.0793966	0	0	0	0	0	0
ENSRNA049447747	0.961779	0.0311777	0.689016	0.0793966	0	0	0	0	0	0
ENSRNA049447793	0.961779	0.0311777	0.689016	0.0793966	0	0	0	0	0	0
ENSRNA049447824	0.961779	0.0311777	0.689016	0.0793966	0	0	0	0	0	0
ENSRNA049447836	0.961779	0.0311777	0.689016	0.0793966	0	0	0	0	0	0
ENSRNA049447852	0.961779	0.0311777	0.689016	0.0793966	0	0	0	0	0	0
ENSRNA049447878	0.961779	0.0311777	0.689016	0.0793966	0	0	0	0	0	0
ENSRNA049447894	0.961779	0.0311777	0.689016	0.0793966	0	0	0	0	0	0
ENSRNA049447902	0.961779	0.0311777	0.689016	0.0793966	0	0	0	0	0	0
ENSRNA049447924	0.961779	0.0311777	0.689016	0.0793966	0	0	0	0	0	0
ENSRNA049447964	0.961779	0.0311777	0.689016	0.0793966	0	0	0	0	0	0
ENSRNA049447973	0.961779	0.0311777	0.689016	0.0793966	0	0	0	0	0	0
ENSRNA049447985	0.961779	0.0311777	0.689016	0.0793966	0	0	0	0	0	0
ENSRNA049448016	0.961779	0.0311777	0.689016	0.0793966	0	0	0	0	0	0
ENSRNA049448025	0.961779	0.0311777	0.689016	0.0793966	0	0	0	0	0	0
ENSRNA049448031	0.961779	0.0311777	0.689016	0.0793966	0	0	0	0	0	0
ENSRNA049448067	1.47142	0.0724737	1.19033	0.127004	0.0530553	0	0	0.0750315	0	0
ENSRNA049448080	0.961779	0.0311777	0.689016	0.0793966	0	0	0	0	0	0
ENSRNA049448094	0.961779	0.0311777	0.689016	0.0793966	0	0	0	0	0	0
ENSRNA049448102	0.961779	0.0311777	0.689016	0.0793966	0	0	0	0	0	0
ENSRNA049448117	0.961779	0.0311777	0.689016	0.0793966	0	0	0	0	0	0
ENSRNA049448132	0.961779	0.0311777	0.689016	0.0793966	0	0	0	0	0	0
ENSRNA049448173	0.961779	0.0311777	0.689016	0.0793966	0	0	0	0	0	0
ENSRNA049448183	0.961779	0.0311777	0.689016	0.0793966	0	0	0	0	0	0
ENSRNA049448199	0.961779	0.0311777	0.689016	0.0793966	0	0	0	0	0	0
ENSRNA049448220	0.961779	0.0311777	0.689016	0.0793966	0	0	0	0	0	0
ENSRNA049448241	0.961779	0.0311777	0.689016	0.0793966	0	0	0	0	0	0
ENSRNA049448260	0.961779	0.0311777	0.689016	0.0793966	0	0	0	0	0	0
ENSRNA049448274	0.961779	0.0311777	0.689016	0.0793966	0	0	0	0	0	0
ENSRNA049448306	0.961779	0.0311777	0.689016	0.0793966	0	0	0	0	0	0
ENSRNA049448322	1.47142	0.0724737	1.19033	0.127004	0.0530553	0	0	0.0750315	0	0
ENSRNA049448333	0.961779	0.0311777	0.689016	0.0793966	0	0	0	0	0	0
ENSRNA049448347	0.961779	0.0311777	0.689016	0.0793966	0	0	0	0	0	0
ENSRNA049448366	0.180076	0.815815	-0.362847	0.570348	0	0.0374593	0.0510555	0	0.0529755	0.0361818
ENSRNA049448373	0.961779	0.0311777	0.689016	0.0793966	0	0	0	0	0	0
ENSRNA049448390	1.47142	0.0724737	1.19033	0.127004	0.0530553	0	0	0.0750315	0	0
ENSRNA049448402	1.47142	0.0724737	1.19033	0.127004	0.0530553	0	0	0.0750315	0	0
ENSRNA049448414	0.961779	0.0311777	0.689016	0.0793966	0	0	0	0	0	0
ENSRNA049448422	0.961779	0.0311777	0.689016	0.0793966	0	0	0	0	0	0
ENSRNA049448431	1.73707	0.0444666	1.46494	0.0793966	0.0733351	0	0	0.103711	0	0
ENSRNA049448468	0.961779	0.0311777	0.689016	0.0793966	0	0	0	0	0	0
ENSRNA049448479	0.961779	0.0311777	0.689016	0.0793966	0	0	0	0	0	0
ENSRNA049448492	0.961779	0.0311777	0.689016	0.0793966	0	0	0	0	0	0
ENSRNA049448505	0.961779	0.0311777	0.689016	0.0793966	0	0	0	0	0	0
ENSRNA049448530	0.961779	0.0311777	0.156868	0.789787	0	0	0.0237382	0	0	0.0335709
ENSRNA049448540	0.961779	0.0311777	0.689016	0.0793966	0	0	0	0	0	0
ENSRNA049448582	0.961779	0.0311777	0.689016	0.0793966	0	0	0	0	0	0
ENSRNA049448604	0.961779	0.0311777	0.689016	0.0793966	0	0	0	0	0	0
ENSRNA049448615	0.961779	0.0311777	0.689016	0.0793966	0	0	0	0	0	0
ENSRNA049448620	0.961779	0.0311777	0.689016	0.0793966	0	0	0	0	0	0
ENSRNA049448636	2.0084	0.0353719	2.26265	0.011205	0.139887	0.0229767	0	0.0992632	0.032494	0
ENSRNA049448656	0.961779	0.0311777	0.689016	0.0793966	0	0	0	0	0	0
ENSRNA049448676	0.961779	0.0311777	0.689016	0.0793966	0	0	0	0	0	0
ENSRNA049448685	0.961779	0.0311777	0.689016	0.0793966	0	0	0	0	0	0
ENSRNA049448694	0.961779	0.0311777	0.689016	0.0793966	0	0	0	0	0	0
ENSRNA049448705	0.961779	0.0311777	0.689016	0.0793966	0	0	0	0	0	0
ENSRNA049448721	0.961779	0.0311777	0.689016	0.0793966	0	0	0	0	0	0
ENSRNA049448736	0.961779	0.0311777	0.689016	0.0793966	0	0	0	0	0	0
ENSRNA049448772	0.961779	0.0311777	0.689016	0.0793966	0	0	0	0	0	0
ENSRNA049448779	0.961779	0.0311777	0.689016	0.0793966	0	0	0	0	0	0
ENSRNA049448797	0.961779	0.0311777	0.689016	0.0793966	0	0	0	0	0	0
ENSRNA049448808	0.961779	0.0311777	0.689016	0.0793966	0	0	0	0	0	0
ENSRNA049448818	0.961779	0.0311777	0.689016	0.0793966	0	0	0	0	0	0
ENSRNA049448836	0.961779	0.0311777	0.689016	0.0793966	0	0	0	0	0	0
ENSRNA049448849	0.961779	0.0311777	0.689016	0.0793966	0	0	0	0	0	0
ENSRNA049448860	0.961779	0.0311777	0.689016	0.0793966	0	0	0	0	0	0
ENSRNA049448871	0.961779	0.0311777	0.689016	0.0793966	0	0	0	0	0	0
ENSRNA049448899	1.23106	0.130094	2.01367	0.0105817	0.103219	0.0433332	0	0.0816499	0.0308088	0
ENSRNA049448936	0.961779	0.0311777	0.689016	0.0793966	0	0	0	0	0	0
ENSRNA049448943	0.961779	0.0311777	0.689016	0.0793966	0	0	0	0	0	0
ENSRNA049448977	0.961779	0.0311777	0.689016	0.0793966	0	0	0	0	0	0
ENSRNA049449027	0.961779	0.0311777	0.689016	0.0793966	0	0	0	0	0	0
ENSRNA049449055	0.961779	0.0311777	0.689016	0.0793966	0	0	0	0	0	0
ENSRNA049449064	0.961779	0.0311777	0.689016	0.0793966	0	0	0	0	0	0
ENSRNA049449072	2.00088	0.0311777	2.26265	0.011205	0.139887	0.0203565	0	0.0992632	0.0287884	0
ENSRNA049449084	0.961779	0.0311777	0.689016	0.0793966	0	0	0	0	0	0
ENSRNA049449159	0.961779	0.0311777	0.689016	0.0793966	0	0	0	0	0	0
ENSRNA049449187	0.961779	0.0311777	0.689016	0.0793966	0	0	0	0	0	0
ENSRNA049449206	0.961779	0.0311777	0.689016	0.0793966	0	0	0	0	0	0
ENSRNA049449219	0.961779	0.0311777	0.689016	0.0793966	0	0	0	0	0	0
ENSRNA049449230	0.961779	0.0311777	0.689016	0.0793966	0	0	0	0	0	0
ENSRNA049449239	0.961779	0.0311777	0.689016	0.0793966	0	0	0	0	0	0
ENSRNA049449247	0.961779	0.0311777	0.689016	0.0793966	0	0	0	0	0	0
ENSRNA049449260	0.961779	0.0311777	0.689016	0.0793966	0	0	0	0	0	0
ENSRNA049449288	0.961779	0.0311777	0.689016	0.0793966	0	0	0	0	0	0
ENSRNA049449294	0.961779	0.0311777	0.689016	0.0793966	0	0	0	0	0	0
ENSRNA049449303	0.961779	0.0311777	0.689016	0.0793966	0	0	0	0	0	0
ENSRNA049449320	0.961779	0.0311777	0.689016	0.0793966	0	0	0	0	0	0
ENSRNA049449338	0.961779	0.0311777	0.689016	0.0793966	0	0	0	0	0	0
ENSRNA049449385	1.75071	0.0107683	2.37551	0.00567652	1.45903	0.38686	0.252857	0.494895	0.0451839	0.105913
ENSRNA049449449	0.961779	0.0311777	0.689016	0.0793966	0	0	0	0	0	0
ENSRNA049449463	0.961779	0.0311777	0.689016	0.0793966	0	0	0	0	0	0
ENSRNA049449473	0.961779	0.0311777	0.689016	0.0793966	0	0	0	0	0	0
ENSRNA049449632	0.961779	0.0311777	0.689016	0.0793966	0	0	0	0	0	0
ENSRNA049449647	0.961779	0.0311777	0.689016	0.0793966	0	0	0	0	0	0
ENSRNA049449711	1.47944	0.0940369	2.26265	0.011205	0.139887	0.0433332	0	0.0992632	0.0308088	0
ENSRNA049449755	0.961779	0.0311777	0.689016	0.0793966	0	0	0	0	0	0
ENSRNA049449801	0.961779	0.0311777	0.689016	0.0793966	0	0	0	0	0	0
ENSRNA049449836	2.00088	0.0311777	2.26265	0.011205	0.139887	0.0203565	0	0.0992632	0.0287884	0
ENSRNA049449891	0.961779	0.0311777	0.689016	0.0793966	0	0	0	0	0	0
ENSRNA049449976	1.47944	0.0940369	2.26265	0.011205	0.139887	0.0433332	0	0.0992632	0.0308088	0
ENSRNA049449989	2.00088	0.0311777	2.26265	0.011205	0.139887	0.0203565	0	0.0992632	0.0287884	0
ENSRNA049450021	0.961779	0.0311777	0.689016	0.0793966	0	0	0	0	0	0
ENSRNA049450119	0.961779	0.0311777	0.689016	0.0793966	0	0	0	0	0	0
ENSRNA049450306	0.961779	0.0311777	0.689016	0.0793966	0	0	0	0	0	0
ENSRNA049450408	1.47944	0.0940369	2.26265	0.011205	0.139887	0.0433332	0	0.0992632	0.0308088	0
ENSRNA049450437	0.961779	0.0311777	0.689016	0.0793966	0	0	0	0	0	0
ENSRNA049450451	0.961779	0.0311777	0.689016	0.0793966	0	0	0	0	0	0
ENSRNA049450467	0.961779	0.0311777	0.689016	0.0793966	0	0	0	0	0	0
ENSRNA049450522	0.696999	0.435317	1.47793	0.0793966	0.0665517	0.0433332	0	0.0941184	0.0308088	0
ENSRNA049450562	1.47944	0.0940369	2.26265	0.011205	0.139887	0.0433332	0	0.0992632	0.0308088	0
ENSRNA049450607	1.23106	0.130094	2.01367	0.0105817	0.103219	0.0433332	0	0.0816499	0.0308088	0
ENSRNA049450623	0.968013	0.233363	1.21486	0.0793966	0.0366675	0.0229767	0	0.0518557	0.032494	0
ENSRNA049450653	1.23106	0.130094	2.01367	0.0105817	0.103219	0.0433332	0	0.0816499	0.0308088	0
ENSRNA049450730	0.961779	0.0311777	0.689016	0.0793966	0	0	0	0	0	0
ENSRNA049450738	1.23106	0.130094	2.01367	0.0105817	0.103219	0.0433332	0	0.0816499	0.0308088	0
ENSRNA049450780	1.23106	0.130094	2.01367	0.0105817	0.103219	0.0433332	0	0.0816499	0.0308088	0
ENSRNA049450847	0.961779	0.0311777	0.689016	0.0793966	0	0	0	0	0	0
ENSRNA049450887	0.961779	0.0311777	0.689016	0.0793966	0	0	0	0	0	0
ENSRNA049450901	0.961779	0.0311777	0.689016	0.0793966	0	0	0	0	0	0
ENSRNA049450964	0.961779	0.0311777	0.689016	0.0793966	0	0	0	0	0	0
ENSRNA049451005	0.961779	0.0311777	0.689016	0.0793966	0	0	0	0	0	0
ENSRNA049451027	0.961779	0.0311777	0.689016	0.0793966	0	0	0	0	0	0
ENSRNA049451036	0.961779	0.0311777	0.689016	0.0793966	0	0	0	0	0	0
ENSRNA049451048	0.961779	0.0311777	0.689016	0.0793966	0	0	0	0	0	0
ENSRNA049451068	0.961779	0.0311777	0.689016	0.0793966	0	0	0	0	0	0
ENSRNA049451089	0.961779	0.0311777	0.689016	0.0793966	0	0	0	0	0	0
ENSRNA049451108	0.961779	0.0311777	0.689016	0.0793966	0	0	0	0	0	0
ENSRNA049451119	0.961779	0.0311777	0.689016	0.0793966	0	0	0	0	0	0
ENSRNA049451180	0.961779	0.0311777	0.689016	0.0793966	0	0	0	0	0	0
ENSRNA049451206	0.961779	0.0311777	0.689016	0.0793966	0	0	0	0	0	0
ENSRNA049459261	0.961779	0.0311777	0.689016	0.0793966	0	0	0	0	0	0
ENSRNA049459288	0.961779	0.0311777	0.689016	0.0793966	0	0	0	0	0	0
ENSRNA049459382	0.961779	0.0311777	0.689016	0.0793966	0	0	0	0	0	0
ENSRNA049459487	-3.83113	0.000152819	-3.59439	0.000103286	0	0.847891	0.701619	0	0.176537	0.124303
ENSRNA049459499	-3.6439	0.000252743	-4.02543	3.80917e-05	0	0.752616	0.946615	0	0.20534	0.0721904
ENSRNA049459512	-3.62346	0.000112228	-3.97706	4.83969e-05	0	0.716538	0.915719	0	0.100331	0.113702
ENSRNA049459525	-3.20664	0.00406524	-2.56958	0.0258388	0.0733351	0.934945	0.650668	0.103711	0.192826	0.304738
ENSRNA049459535	-3.67273	0.000107352	-3.207	0.000497998	0	0.747375	0.544977	0	0.105164	0.187781
ENSRNA049459548	-3.90202	0.000108366	-2.66068	0.00283503	0	0.88273	0.380671	0	0.150372	0.182597
ENSRNA049459581	0.961779	0.0311777	0.689016	0.0793966	0	0	0	0	0	0
ENSRNA049459936	0.961779	0.0311777	0.689016	0.0793966	0	0	0	0	0	0
ENSRNA049460199	5.29782	0.000654405	5.02762	0.000719039	1.3958	0	0	0.683247	0	0
ENSRNA049460215	0.961779	0.0311777	0.689016	0.0793966	0	0	0	0	0	0
ENSRNA049460237	5.20068	0.000235595	4.39778	0.000494713	1.6072	0.0203565	0.0510555	0.46406	0.0287884	0.0361818
ENSRNA049460353	-4.00359	0.00242649	-3.8159	0.00239219	0.110003	1.83815	1.58967	0.155567	0.377713	0.0560435
ENSRNA049460383	0.961779	0.0311777	0.689016	0.0793966	0	0	0	0	0	0
ENSRNA049460399	0.961779	0.0311777	0.689016	0.0793966	0	0	0	0	0	0
ENSRNA049460415	0.961779	0.0311777	0.689016	0.0793966	0	0	0	0	0	0
ENSRNA049460653	0.961779	0.0311777	0.689016	0.0793966	0	0	0	0	0	0
ENSRNA049460671	1.13009	0.289191	-0.718693	0.412967	0.0998276	0.0374593	0.170554	0.141178	0.0529755	0.0854261
ENSRNA049460688	0.961779	0.0311777	0.689016	0.0793966	0	0	0	0	0	0
ENSRNA049460699	0.706646	0.419475	-1.40878	0.0793966	0.0366675	0.0374593	0.218837	0.0518557	0.0529755	0.112907
ENSRNA049460713	0.961779	0.0311777	0.689016	0.0793966	0	0	0	0	0	0
ENSRNA049460726	3.30337	0.015695	3.03983	0.0214417	0.349717	0	0	0.248158	0	0
ENSRNA049460737	3.64692	0.0279459	2.32875	0.0948886	0.609781	0	0.0502486	0.60248	0	0.035693
ENSRNA049460755	0.961779	0.0311777	0.689016	0.0793966	0	0	0	0	0	0
ENSRNA049460777	0.961779	0.0311777	0.689016	0.0793966	0	0	0	0	0	0
ENSRNA049460794	0.961779	0.0311777	0.689016	0.0793966	0	0	0	0	0	0
ENSRNA049460804	0.961779	0.0311777	0.689016	0.0793966	0	0	0	0	0	0
ENSRNA049460816	0.961779	0.0311777	0.689016	0.0793966	0	0	0	0	0	0
ENSRNA049460827	0.961779	0.0311777	0.689016	0.0793966	0	0	0	0	0	0
ENSRNA049460848	0.961779	0.0311777	0.689016	0.0793966	0	0	0	0	0	0
ENSRNA049460855	0.961779	0.0311777	0.689016	0.0793966	0	0	0	0	0	0
ENSRNA049460869	0.961779	0.0311777	0.689016	0.0793966	0	0	0	0	0	0
ENSRNA049460880	4.16509	0.00117393	2.59111	0.026399	0.604889	0	0.0728284	0.31082	0	0.0601338
ENSRNA049460889	2.64832	0.0311777	2.36795	0.0629016	0.216113	0	0	0.152889	0	0
ENSRNA049460904	4.16509	0.00117393	2.59111	0.026399	0.604889	0	0.0728284	0.31082	0	0.0601338
ENSRNA049460923	-2.05906	0.0311777	-0.888976	0.339978	0.0897228	0.531702	0.243733	0.0665427	0.208149	0.183494
ENSRNA049460930	0.961779	0.0311777	0.689016	0.0793966	0	0	0	0	0	0
ENSRNA049460943	0.961779	0.0311777	0.689016	0.0793966	0	0	0	0	0	0
ENSRNA049460952	0.961779	0.0311777	0.689016	0.0793966	0	0	0	0	0	0
ENSRNA049460967	0.961779	0.0311777	0.689016	0.0793966	0	0	0	0	0	0
ENSRNA049460981	0.961779	0.0311777	0.689016	0.0793966	0	0	0	0	0	0
ENSRNA049460999	0.961779	0.0311777	0.689016	0.0793966	0	0	0	0	0	0
ENSRNA049461020	0.961779	0.0311777	0.689016	0.0793966	0	0	0	0	0	0
ENSRNA049461039	0.961779	0.0311777	0.689016	0.0793966	0	0	0	0	0	0
ENSRNA049461051	0.961779	0.0311777	0.689016	0.0793966	0	0	0	0	0	0
ENSRNA049461068	0.961779	0.0311777	0.689016	0.0793966	0	0	0	0	0	0
ENSRNA049461086	0.961779	0.0311777	0.689016	0.0793966	0	0	0	0	0	0
ENSRNA049461101	0.961779	0.0311777	0.689016	0.0793966	0	0	0	0	0	0
ENSRNA049461109	0.961779	0.0311777	0.689016	0.0793966	0	0	0	0	0	0
ENSRNA049461119	0.961779	0.0311777	0.689016	0.0793966	0	0	0	0	0	0
ENSRNA049461134	0.961779	0.0311777	0.689016	0.0793966	0	0	0	0	0	0
ENSRNA049461148	0.961779	0.0311777	0.689016	0.0793966	0	0	0	0	0	0
ENSRNA049461164	0.961779	0.0311777	0.689016	0.0793966	0	0	0	0	0	0
ENSRNA049461179	0.961779	0.0311777	0.689016	0.0793966	0	0	0	0	0	0
ENSRNA049461186	0.961779	0.0311777	0.689016	0.0793966	0	0	0	0	0	0
ENSRNA049461197	0.961779	0.0311777	0.689016	0.0793966	0	0	0	0	0	0
ENSRNA049461211	0.961779	0.0311777	0.689016	0.0793966	0	0	0	0	0	0
ENSRNA049461223	0.961779	0.0311777	0.689016	0.0793966	0	0	0	0	0	0
ENSRNA049461235	0.961779	0.0311777	0.689016	0.0793966	0	0	0	0	0	0
ENSRNA049461247	0.961779	0.0311777	0.689016	0.0793966	0	0	0	0	0	0
ENSRNA049461260	0.961779	0.0311777	0.689016	0.0793966	0	0	0	0	0	0
ENSRNA049461275	0.961779	0.0311777	0.689016	0.0793966	0	0	0	0	0	0
ENSRNA049461284	0.961779	0.0311777	0.689016	0.0793966	0	0	0	0	0	0
ENSRNA049461295	0.961779	0.0311777	0.689016	0.0793966	0	0	0	0	0	0
ENSRNA049461305	0.961779	0.0311777	0.689016	0.0793966	0	0	0	0	0	0
ENSRNA049461321	0.961779	0.0311777	0.689016	0.0793966	0	0	0	0	0	0
ENSRNA049461336	0.961779	0.0311777	0.689016	0.0793966	0	0	0	0	0	0
ENSRNA049461346	0.961779	0.0311777	0.689016	0.0793966	0	0	0	0	0	0
ENSRNA049461358	0.961779	0.0311777	0.689016	0.0793966	0	0	0	0	0	0
ENSRNA049461366	0.961779	0.0311777	0.689016	0.0793966	0	0	0	0	0	0
ENSRNA049461381	0.961779	0.0311777	0.689016	0.0793966	0	0	0	0	0	0
ENSRNA049461387	0.961779	0.0311777	0.689016	0.0793966	0	0	0	0	0	0
ENSRNA049461409	0.961779	0.0311777	0.689016	0.0793966	0	0	0	0	0	0
ENSRNA049461419	0.961779	0.0311777	0.689016	0.0793966	0	0	0	0	0	0
ENSRNA049461435	0.961779	0.0311777	0.689016	0.0793966	0	0	0	0	0	0
ENSRNA049461445	0.961779	0.0311777	0.689016	0.0793966	0	0	0	0	0	0
ENSRNA049461458	0.961779	0.0311777	0.689016	0.0793966	0	0	0	0	0	0
ENSRNA049461476	0.961779	0.0311777	0.689016	0.0793966	0	0	0	0	0	0
ENSRNA049461485	0.961779	0.0311777	0.689016	0.0793966	0	0	0	0	0	0
ENSRNA049461498	0.961779	0.0311777	0.689016	0.0793966	0	0	0	0	0	0
ENSRNA049461511	0.961779	0.0311777	0.689016	0.0793966	0	0	0	0	0	0
ENSRNA049461530	0.961779	0.0311777	0.689016	0.0793966	0	0	0	0	0	0
ENSRNA049461537	0.961779	0.0311777	0.689016	0.0793966	0	0	0	0	0	0
ENSRNA049461555	0.961779	0.0311777	0.689016	0.0793966	0	0	0	0	0	0
ENSRNA049461563	0.961779	0.0311777	0.689016	0.0793966	0	0	0	0	0	0
ENSRNA049461574	0.961779	0.0311777	0.689016	0.0793966	0	0	0	0	0	0
ENSRNA049461582	0.961779	0.0311777	0.689016	0.0793966	0	0	0	0	0	0
ENSRNA049461594	0.961779	0.0311777	0.689016	0.0793966	0	0	0	0	0	0
ENSRNA049461609	0.961779	0.0311777	0.689016	0.0793966	0	0	0	0	0	0
ENSRNA049461631	0.961779	0.0311777	0.689016	0.0793966	0	0	0	0	0	0
ENSRNA049461647	0.961779	0.0311777	0.689016	0.0793966	0	0	0	0	0	0
ENSRNA049461658	0.961779	0.0311777	0.689016	0.0793966	0	0	0	0	0	0
ENSRNA049461679	0.961779	0.0311777	0.689016	0.0793966	0	0	0	0	0	0
ENSRNA049461697	0.961779	0.0311777	0.689016	0.0793966	0	0	0	0	0	0
ENSRNA049461710	0.961779	0.0311777	0.689016	0.0793966	0	0	0	0	0	0
ENSRNA049461719	0.961779	0.0311777	0.689016	0.0793966	0	0	0	0	0	0
ENSRNA049461733	0.961779	0.0311777	0.689016	0.0793966	0	0	0	0	0	0
ENSRNA049461749	0.961779	0.0311777	0.689016	0.0793966	0	0	0	0	0	0
ENSRNA049461763	0.961779	0.0311777	0.689016	0.0793966	0	0	0	0	0	0
ENSRNA049461774	0.961779	0.0311777	0.689016	0.0793966	0	0	0	0	0	0
ENSRNA049461782	0.961779	0.0311777	0.689016	0.0793966	0	0	0	0	0	0
ENSRNA049461799	0.961779	0.0311777	0.689016	0.0793966	0	0	0	0	0	0
ENSRNA049461814	0.961779	0.0311777	0.689016	0.0793966	0	0	0	0	0	0
ENSRNA049461830	0.961779	0.0311777	0.689016	0.0793966	0	0	0	0	0	0
ENSRNA049461847	0.961779	0.0311777	0.689016	0.0793966	0	0	0	0	0	0
ENSRNA049461867	0.961779	0.0311777	0.689016	0.0793966	0	0	0	0	0	0
ENSRNA049461877	0.961779	0.0311777	0.689016	0.0793966	0	0	0	0	0	0
ENSRNA049461887	0.961779	0.0311777	0.689016	0.0793966	0	0	0	0	0	0
ENSRNA049461900	0.961779	0.0311777	0.689016	0.0793966	0	0	0	0	0	0
ENSRNA049461920	0.961779	0.0311777	0.689016	0.0793966	0	0	0	0	0	0
ENSRNA049461930	0.961779	0.0311777	0.689016	0.0793966	0	0	0	0	0	0
ENSRNA049461942	0.961779	0.0311777	0.689016	0.0793966	0	0	0	0	0	0
ENSRNA049461958	0.961779	0.0311777	0.689016	0.0793966	0	0	0	0	0	0
ENSRNA049461969	0.961779	0.0311777	0.689016	0.0793966	0	0	0	0	0	0
ENSRNA049461984	1.70328	0.0973279	1.41675	0.154	0.106111	0	0	0.150063	0	0
ENSRNA049461995	0.961779	0.0311777	0.689016	0.0793966	0	0	0	0	0	0
ENSRNA049462000	0.961779	0.0311777	0.689016	0.0793966	0	0	0	0	0	0
ENSRNA049462011	0.961779	0.0311777	0.689016	0.0793966	0	0	0	0	0	0
ENSRNA049462023	0.961779	0.0311777	0.689016	0.0793966	0	0	0	0	0	0
ENSRNA049462032	1.48835	0.0311777	1.21486	0.0793966	0.0366675	0	0	0.0518557	0	0
ENSRNA049462051	0.961779	0.0311777	0.689016	0.0793966	0	0	0	0	0	0
ENSRNA049462062	0.961779	0.0311777	0.689016	0.0793966	0	0	0	0	0	0
ENSRNA049462076	0.961779	0.0311777	0.689016	0.0793966	0	0	0	0	0	0
ENSRNA049462097	0.961779	0.0311777	0.689016	0.0793966	0	0	0	0	0	0
ENSRNA049462104	0.961779	0.0311777	0.689016	0.0793966	0	0	0	0	0	0
ENSRNA049462127	0.961779	0.0311777	0.689016	0.0793966	0	0	0	0	0	0
ENSRNA049462139	0.961779	0.0311777	0.689016	0.0793966	0	0	0	0	0	0
ENSRNA049462147	0.961779	0.0311777	0.689016	0.0793966	0	0	0	0	0	0
ENSRNA049462155	0.961779	0.0311777	0.689016	0.0793966	0	0	0	0	0	0
ENSRNA049462168	0.961779	0.0311777	0.689016	0.0793966	0	0	0	0	0	0
ENSRNA049462178	0.961779	0.0311777	0.689016	0.0793966	0	0	0	0	0	0
ENSRNA049462195	0.961779	0.0311777	0.689016	0.0793966	0	0	0	0	0	0
ENSRNA049462207	0.961779	0.0311777	0.689016	0.0793966	0	0	0	0	0	0
ENSRNA049462216	0.961779	0.0311777	0.689016	0.0793966	0	0	0	0	0	0
ENSRNA049462233	0.961779	0.0311777	0.689016	0.0793966	0	0	0	0	0	0
ENSRNA049462244	0.961779	0.0311777	0.689016	0.0793966	0	0	0	0	0	0
ENSRNA049462255	0.961779	0.0311777	0.689016	0.0793966	0	0	0	0	0	0
ENSRNA049462270	0.961779	0.0311777	0.689016	0.0793966	0	0	0	0	0	0
ENSRNA049462297	0.961779	0.0311777	0.689016	0.0793966	0	0	0	0	0	0
ENSRNA049462308	0.961779	0.0311777	0.689016	0.0793966	0	0	0	0	0	0
ENSRNA049462324	0.961779	0.0311777	0.689016	0.0793966	0	0	0	0	0	0
ENSRNA049462336	0.961779	0.0311777	0.689016	0.0793966	0	0	0	0	0	0
ENSRNA049462368	0.961779	0.0311777	0.689016	0.0793966	0	0	0	0	0	0
ENSRNA049462384	0.961779	0.0311777	0.689016	0.0793966	0	0	0	0	0	0
ENSRNA049462394	0.961779	0.0311777	0.689016	0.0793966	0	0	0	0	0	0
ENSRNA049462409	0.961779	0.0311777	0.689016	0.0793966	0	0	0	0	0	0
ENSRNA049462422	0.961779	0.0311777	0.689016	0.0793966	0	0	0	0	0	0
ENSRNA049462434	0.961779	0.0311777	0.689016	0.0793966	0	0	0	0	0	0
ENSRNA049462444	0.961779	0.0311777	0.689016	0.0793966	0	0	0	0	0	0
ENSRNA049462466	0.961779	0.0311777	0.689016	0.0793966	0	0	0	0	0	0
ENSRNA049462478	0.961779	0.0311777	0.689016	0.0793966	0	0	0	0	0	0
ENSRNA049462495	0.961779	0.0311777	0.689016	0.0793966	0	0	0	0	0	0
ENSRNA049462513	0.961779	0.0311777	0.689016	0.0793966	0	0	0	0	0	0
ENSRNA049462526	0.961779	0.0311777	0.689016	0.0793966	0	0	0	0	0	0
ENSRNA049462546	0.961779	0.0311777	0.689016	0.0793966	0	0	0	0	0	0
ENSRNA049462561	0.961779	0.0311777	0.689016	0.0793966	0	0	0	0	0	0
ENSRNA049462579	0.961779	0.0311777	0.689016	0.0793966	0	0	0	0	0	0
ENSRNA049462591	0.961779	0.0311777	0.689016	0.0793966	0	0	0	0	0	0
ENSRNA049462607	0.961779	0.0311777	0.689016	0.0793966	0	0	0	0	0	0
ENSRNA049462619	0.961779	0.0311777	0.689016	0.0793966	0	0	0	0	0	0
ENSRNA049462633	0.961779	0.0311777	0.689016	0.0793966	0	0	0	0	0	0
ENSRNA049462644	0.961779	0.0311777	0.689016	0.0793966	0	0	0	0	0	0
ENSRNA049462663	0.961779	0.0311777	0.689016	0.0793966	0	0	0	0	0	0
ENSRNA049462679	0.961779	0.0311777	0.689016	0.0793966	0	0	0	0	0	0
ENSRNA049462694	0.961779	0.0311777	0.689016	0.0793966	0	0	0	0	0	0
ENSRNA049462708	0.961779	0.0311777	0.689016	0.0793966	0	0	0	0	0	0
ENSRNA049462721	0.961779	0.0311777	0.689016	0.0793966	0	0	0	0	0	0
ENSRNA049462731	0.961779	0.0311777	0.689016	0.0793966	0	0	0	0	0	0
ENSRNA049462746	0.961779	0.0311777	0.689016	0.0793966	0	0	0	0	0	0
ENSRNA049462757	0.961779	0.0311777	0.689016	0.0793966	0	0	0	0	0	0
ENSRNA049462769	0.961779	0.0311777	0.689016	0.0793966	0	0	0	0	0	0
ENSRNA049462793	0.961779	0.0311777	0.689016	0.0793966	0	0	0	0	0	0
ENSRNA049462808	0.961779	0.0311777	0.689016	0.0793966	0	0	0	0	0	0
ENSRNA049462823	0.961779	0.0311777	0.689016	0.0793966	0	0	0	0	0	0
ENSRNA049462834	0.961779	0.0311777	0.689016	0.0793966	0	0	0	0	0	0
ENSRNA049462849	0.961779	0.0311777	0.689016	0.0793966	0	0	0	0	0	0
ENSRNA049462862	0.961779	0.0311777	0.689016	0.0793966	0	0	0	0	0	0
ENSRNA049462873	0.961779	0.0311777	0.689016	0.0793966	0	0	0	0	0	0
ENSRNA049462881	0.961779	0.0311777	0.689016	0.0793966	0	0	0	0	0	0
ENSRNA049462891	0.961779	0.0311777	0.689016	0.0793966	0	0	0	0	0	0
ENSRNA049462903	0.961779	0.0311777	0.689016	0.0793966	0	0	0	0	0	0
ENSRNA049462912	0.961779	0.0311777	0.689016	0.0793966	0	0	0	0	0	0
ENSRNA049462922	0.961779	0.0311777	0.689016	0.0793966	0	0	0	0	0	0
ENSRNA049462934	0.961779	0.0311777	0.689016	0.0793966	0	0	0	0	0	0
ENSRNA049462943	0.961779	0.0311777	0.689016	0.0793966	0	0	0	0	0	0
ENSRNA049462960	0.961779	0.0311777	0.689016	0.0793966	0	0	0	0	0	0
ENSRNA049462969	0.961779	0.0311777	0.689016	0.0793966	0	0	0	0	0	0
ENSRNA049462978	0.961779	0.0311777	0.689016	0.0793966	0	0	0	0	0	0
ENSRNA049462991	0.961779	0.0311777	0.689016	0.0793966	0	0	0	0	0	0
ENSRNA049463004	0.961779	0.0311777	0.689016	0.0793966	0	0	0	0	0	0
ENSRNA049463017	0.961779	0.0311777	0.689016	0.0793966	0	0	0	0	0	0
ENSRNA049463040	0.961779	0.0311777	0.689016	0.0793966	0	0	0	0	0	0
ENSRNA049463052	0.961779	0.0311777	0.689016	0.0793966	0	0	0	0	0	0
ENSRNA049463062	0.961779	0.0311777	0.689016	0.0793966	0	0	0	0	0	0
ENSRNA049463074	1.47142	0.0724737	1.19033	0.127004	0.0530553	0	0	0.0750315	0	0
ENSRNA049463090	0.961779	0.0311777	0.689016	0.0793966	0	0	0	0	0	0
ENSRNA049463101	0.961779	0.0311777	0.689016	0.0793966	0	0	0	0	0	0
ENSRNA049463113	0.961779	0.0311777	0.689016	0.0793966	0	0	0	0	0	0
ENSRNA049463122	0.961779	0.0311777	0.689016	0.0793966	0	0	0	0	0	0
ENSRNA049463145	0.961779	0.0311777	0.689016	0.0793966	0	0	0	0	0	0
ENSRNA049463155	0.961779	0.0311777	0.689016	0.0793966	0	0	0	0	0	0
ENSRNA049463166	0.961779	0.0311777	0.689016	0.0793966	0	0	0	0	0	0
ENSRNA049463179	0.961779	0.0311777	0.689016	0.0793966	0	0	0	0	0	0
ENSRNA049463190	0.961779	0.0311777	0.689016	0.0793966	0	0	0	0	0	0
ENSRNA049463207	0.961779	0.0311777	0.689016	0.0793966	0	0	0	0	0	0
ENSRNA049463217	0.961779	0.0311777	0.689016	0.0793966	0	0	0	0	0	0
ENSRNA049463230	0.961779	0.0311777	0.689016	0.0793966	0	0	0	0	0	0
ENSRNA049463242	0.961779	0.0311777	0.689016	0.0793966	0	0	0	0	0	0
ENSRNA049463253	0.961779	0.0311777	0.689016	0.0793966	0	0	0	0	0	0
ENSRNA049463262	0.961779	0.0311777	0.689016	0.0793966	0	0	0	0	0	0
ENSRNA049463271	0.961779	0.0311777	0.689016	0.0793966	0	0	0	0	0	0
ENSRNA049463287	0.961779	0.0311777	0.689016	0.0793966	0	0	0	0	0	0
ENSRNA049463302	0.961779	0.0311777	0.689016	0.0793966	0	0	0	0	0	0
ENSRNA049463323	0.961779	0.0311777	0.689016	0.0793966	0	0	0	0	0	0
ENSRNA049463337	0.961779	0.0311777	0.689016	0.0793966	0	0	0	0	0	0
ENSRNA049463343	0.961779	0.0311777	0.689016	0.0793966	0	0	0	0	0	0
ENSRNA049463359	0.961779	0.0311777	0.689016	0.0793966	0	0	0	0	0	0
ENSRNA049463371	0.961779	0.0311777	0.689016	0.0793966	0	0	0	0	0	0
ENSRNA049463383	0.961779	0.0311777	0.689016	0.0793966	0	0	0	0	0	0
ENSRNA049463393	0.961779	0.0311777	0.689016	0.0793966	0	0	0	0	0	0
ENSRNA049463404	0.961779	0.0311777	0.689016	0.0793966	0	0	0	0	0	0
ENSRNA049463419	0.961779	0.0311777	0.689016	0.0793966	0	0	0	0	0	0
ENSRNA049463429	0.961779	0.0311777	0.689016	0.0793966	0	0	0	0	0	0
ENSRNA049463442	0.961779	0.0311777	0.689016	0.0793966	0	0	0	0	0	0
ENSRNA049463455	0.961779	0.0311777	0.689016	0.0793966	0	0	0	0	0	0
ENSRNA049463466	0.961779	0.0311777	0.689016	0.0793966	0	0	0	0	0	0
ENSRNA049463480	0.961779	0.0311777	0.689016	0.0793966	0	0	0	0	0	0
ENSRNA049463497	0.961779	0.0311777	0.689016	0.0793966	0	0	0	0	0	0
ENSRNA049463510	0.961779	0.0311777	0.689016	0.0793966	0	0	0	0	0	0
ENSRNA049463520	0.961779	0.0311777	0.689016	0.0793966	0	0	0	0	0	0
ENSRNA049463527	0.961779	0.0311777	0.689016	0.0793966	0	0	0	0	0	0
ENSRNA049463547	0.961779	0.0311777	0.689016	0.0793966	0	0	0	0	0	0
ENSRNA049463560	0.961779	0.0311777	0.689016	0.0793966	0	0	0	0	0	0
ENSRNA049463579	0.961779	0.0311777	0.689016	0.0793966	0	0	0	0	0	0
ENSRNA049463596	0.961779	0.0311777	0.689016	0.0793966	0	0	0	0	0	0
ENSRNA049463606	0.961779	0.0311777	0.689016	0.0793966	0	0	0	0	0	0
ENSRNA049463618	0.961779	0.0311777	0.689016	0.0793966	0	0	0	0	0	0
ENSRNA049463627	0.961779	0.0311777	0.689016	0.0793966	0	0	0	0	0	0
ENSRNA049463638	0.961779	0.0311777	0.689016	0.0793966	0	0	0	0	0	0
ENSRNA049463653	0.961779	0.0311777	0.689016	0.0793966	0	0	0	0	0	0
ENSRNA049463661	0.961779	0.0311777	0.689016	0.0793966	0	0	0	0	0	0
ENSRNA049463673	0.961779	0.0311777	0.689016	0.0793966	0	0	0	0	0	0
ENSRNA049463684	0.961779	0.0311777	0.689016	0.0793966	0	0	0	0	0	0
ENSRNA049463691	0.961779	0.0311777	0.689016	0.0793966	0	0	0	0	0	0
ENSRNA049463709	0.961779	0.0311777	0.689016	0.0793966	0	0	0	0	0	0
ENSRNA049463722	0.961779	0.0311777	0.689016	0.0793966	0	0	0	0	0	0
ENSRNA049463739	0.961779	0.0311777	0.689016	0.0793966	0	0	0	0	0	0
ENSRNA049463748	0.961779	0.0311777	0.689016	0.0793966	0	0	0	0	0	0
ENSRNA049463763	0.961779	0.0311777	0.689016	0.0793966	0	0	0	0	0	0
ENSRNA049463771	1.48835	0.0311777	1.21486	0.0793966	0.0366675	0	0	0.0518557	0	0
ENSRNA049463788	0.961779	0.0311777	0.689016	0.0793966	0	0	0	0	0	0
ENSRNA049463800	0.961779	0.0311777	0.689016	0.0793966	0	0	0	0	0	0
ENSRNA049463809	0.961779	0.0311777	0.689016	0.0793966	0	0	0	0	0	0
ENSRNA049463830	0.961779	0.0311777	0.689016	0.0793966	0	0	0	0	0	0
ENSRNA049463843	0.961779	0.0311777	0.689016	0.0793966	0	0	0	0	0	0
ENSRNA049463855	1.4946	0.0306636	1.22379	0.0549644	0.0332759	0	0	0.0470592	0	0
ENSRNA049463867	1.4946	0.0306636	1.22379	0.0549644	0.0332759	0	0	0.0470592	0	0
ENSRNA049463884	1.48835	0.0311777	1.21486	0.0793966	0.0366675	0	0	0.0518557	0	0
ENSRNA049463894	1.73707	0.0444666	1.46494	0.0793966	0.0733351	0	0	0.103711	0	0
ENSRNA049463908	0.961779	0.0311777	0.689016	0.0793966	0	0	0	0	0	0
ENSRNA049463915	0.961779	0.0311777	0.689016	0.0793966	0	0	0	0	0	0
ENSRNA049463923	0.961779	0.0311777	0.689016	0.0793966	0	0	0	0	0	0
ENSRNA049463932	0.961779	0.0311777	0.689016	0.0793966	0	0	0	0	0	0
ENSRNA049463941	0.961779	0.0311777	0.689016	0.0793966	0	0	0	0	0	0
ENSRNA049463948	0.961779	0.0311777	0.689016	0.0793966	0	0	0	0	0	0
ENSRNA049463954	0.961779	0.0311777	0.689016	0.0793966	0	0	0	0	0	0
ENSRNA049463965	1.48835	0.0311777	1.21486	0.0793966	0.0366675	0	0	0.0518557	0	0
ENSRNA049463972	1.48835	0.0311777	1.21486	0.0793966	0.0366675	0	0	0.0518557	0	0
ENSRNA049463978	0.961779	0.0311777	0.689016	0.0793966	0	0	0	0	0	0
ENSRNA049463997	0.961779	0.0311777	0.689016	0.0793966	0	0	0	0	0	0
ENSRNA049464005	0.961779	0.0311777	0.689016	0.0793966	0	0	0	0	0	0
ENSRNA049464014	0.961779	0.0311777	0.689016	0.0793966	0	0	0	0	0	0
ENSRNA049464031	0.961779	0.0311777	0.689016	0.0793966	0	0	0	0	0	0
ENSRNA049464050	0.961779	0.0311777	0.689016	0.0793966	0	0	0	0	0	0
ENSRNA049464070	0.961779	0.0311777	0.689016	0.0793966	0	0	0	0	0	0
ENSRNA049464087	0.961779	0.0311777	0.689016	0.0793966	0	0	0	0	0	0
ENSRNA049464112	0.961779	0.0311777	0.689016	0.0793966	0	0	0	0	0	0
ENSRNA049464135	1.48835	0.0311777	1.21486	0.0793966	0.0366675	0	0	0.0518557	0	0
ENSRNA049464147	1.48835	0.0311777	1.21486	0.0793966	0.0366675	0	0	0.0518557	0	0
ENSRNA049464168	0.961779	0.0311777	0.689016	0.0793966	0	0	0	0	0	0
ENSRNA049464186	0.961779	0.0311777	0.689016	0.0793966	0	0	0	0	0	0
ENSRNA049464195	0.961779	0.0311777	0.689016	0.0793966	0	0	0	0	0	0
ENSRNA049464214	0.961779	0.0311777	0.689016	0.0793966	0	0	0	0	0	0
ENSRNA049464226	0.961779	0.0311777	0.689016	0.0793966	0	0	0	0	0	0
ENSRNA049464239	0.961779	0.0311777	0.689016	0.0793966	0	0	0	0	0	0
ENSRNA049464255	0.961779	0.0311777	0.689016	0.0793966	0	0	0	0	0	0
ENSRNA049464267	0.961779	0.0311777	0.689016	0.0793966	0	0	0	0	0	0
ENSRNA049464292	0.961779	0.0311777	0.689016	0.0793966	0	0	0	0	0	0
ENSRNA049464306	1.99954	0.0311777	1.71935	0.0576183	0.0897228	0	0	0.0665427	0	0
ENSRNA049464320	0.961779	0.0311777	0.689016	0.0793966	0	0	0	0	0	0
ENSRNA049464337	6.36919	0.000248255	4.33433	0.000266679	7.49722	0.0781723	0.351389	2.2677	0.0554196	0.104679
ENSRNA049464350	6.18853	0.000305122	4.49382	0.000143365	7.37711	0.096902	0.30114	2.06857	0.0710933	0.0730706
ENSRNA049464362	0.961779	0.0311777	0.689016	0.0793966	0	0	0	0	0	0
ENSRNA049464376	0.961779	0.0311777	0.689016	0.0793966	0	0	0	0	0	0
ENSRNA049464390	1.47142	0.0724737	1.19033	0.127004	0.0530553	0	0	0.0750315	0	0
ENSRNA049464406	1.70328	0.0973279	1.41675	0.154	0.106111	0	0	0.150063	0	0
ENSRNA049464421	0.961779	0.0311777	0.689016	0.0793966	0	0	0	0	0	0
ENSRNA049464439	0.961779	0.0311777	0.689016	0.0793966	0	0	0	0	0	0
ENSRNA049464459	0.961779	0.0311777	0.689016	0.0793966	0	0	0	0	0	0
ENSRNA049464474	0.961779	0.0311777	0.689016	0.0793966	0	0	0	0	0	0
ENSRNA049464494	0.961779	0.0311777	0.689016	0.0793966	0	0	0	0	0	0
ENSRNA049464512	0.961779	0.0311777	0.689016	0.0793966	0	0	0	0	0	0
ENSRNA049464522	0.961779	0.0311777	0.689016	0.0793966	0	0	0	0	0	0
ENSRNA049464540	0.961779	0.0311777	0.689016	0.0793966	0	0	0	0	0	0
ENSRNA049464559	0.961779	0.0311777	0.689016	0.0793966	0	0	0	0	0	0
ENSRNA049464588	0.961779	0.0311777	0.689016	0.0793966	0	0	0	0	0	0
ENSRNA049464604	0.961779	0.0311777	0.689016	0.0793966	0	0	0	0	0	0
ENSRNA049464626	0.961779	0.0311777	0.689016	0.0793966	0	0	0	0	0	0
ENSRNA049464636	0.961779	0.0311777	0.689016	0.0793966	0	0	0	0	0	0
ENSRNA049464650	0.961779	0.0311777	0.689016	0.0793966	0	0	0	0	0	0
ENSRNA049464671	0.961779	0.0311777	0.689016	0.0793966	0	0	0	0	0	0
ENSRNA049464685	0.961779	0.0311777	0.689016	0.0793966	0	0	0	0	0	0
ENSRNA049464702	0.961779	0.0311777	0.689016	0.0793966	0	0	0	0	0	0
ENSRNA049464710	1.85952	0.112498	1.57128	0.168856	0.159166	0	0	0.225094	0	0
ENSRNA049464722	0.961779	0.0311777	0.689016	0.0793966	0	0	0	0	0	0
ENSRNA049464747	0.961779	0.0311777	0.689016	0.0793966	0	0	0	0	0	0
ENSRNA049464762	0.961779	0.0311777	0.689016	0.0793966	0	0	0	0	0	0
ENSRNA049464777	0.961779	0.0311777	0.689016	0.0793966	0	0	0	0	0	0
ENSRNA049464790	0.961779	0.0311777	0.689016	0.0793966	0	0	0	0	0	0
ENSRNA049464800	0.961779	0.0311777	0.689016	0.0793966	0	0	0	0	0	0
ENSRNA049464813	0.961779	0.0311777	0.689016	0.0793966	0	0	0	0	0	0
ENSRNA049464827	0.961779	0.0311777	0.689016	0.0793966	0	0	0	0	0	0
ENSRNA049464844	0.961779	0.0311777	0.689016	0.0793966	0	0	0	0	0	0
ENSRNA049464856	0.961779	0.0311777	0.689016	0.0793966	0	0	0	0	0	0
ENSRNA049464873	1.70328	0.0973279	1.41675	0.154	0.106111	0	0	0.150063	0	0
ENSRNA049464885	0.961779	0.0311777	0.689016	0.0793966	0	0	0	0	0	0
ENSRNA049464898	0.961779	0.0311777	0.689016	0.0793966	0	0	0	0	0	0
ENSRNA049464909	0.961779	0.0311777	0.689016	0.0793966	0	0	0	0	0	0
ENSRNA049464920	0.961779	0.0311777	0.689016	0.0793966	0	0	0	0	0	0
ENSRNA049464932	0.961779	0.0311777	0.689016	0.0793966	0	0	0	0	0	0
ENSRNA049464947	0.961779	0.0311777	0.689016	0.0793966	0	0	0	0	0	0
ENSRNA049464964	0.961779	0.0311777	0.689016	0.0793966	0	0	0	0	0	0
ENSRNA049464982	0.961779	0.0311777	0.689016	0.0793966	0	0	0	0	0	0
ENSRNA049464992	0.961779	0.0311777	0.689016	0.0793966	0	0	0	0	0	0
ENSRNA049465007	0.961779	0.0311777	0.689016	0.0793966	0	0	0	0	0	0
ENSRNA049465019	0.961779	0.0311777	0.689016	0.0793966	0	0	0	0	0	0
ENSRNA049465032	0.961779	0.0311777	0.689016	0.0793966	0	0	0	0	0	0
ENSRNA049465047	0.961779	0.0311777	0.689016	0.0793966	0	0	0	0	0	0
ENSRNA049465063	0.961779	0.0311777	0.689016	0.0793966	0	0	0	0	0	0
ENSRNA049465073	0.961779	0.0311777	0.689016	0.0793966	0	0	0	0	0	0
ENSRNA049465084	0.961779	0.0311777	0.689016	0.0793966	0	0	0	0	0	0
ENSRNA049465098	0.961779	0.0311777	0.689016	0.0793966	0	0	0	0	0	0
ENSRNA049465112	1.47142	0.0724737	1.19033	0.127004	0.0530553	0	0	0.0750315	0	0
ENSRNA049465136	1.47142	0.0724737	1.19033	0.127004	0.0530553	0	0	0.0750315	0	0
ENSRNA049465150	1.47142	0.0724737	1.19033	0.127004	0.0530553	0	0	0.0750315	0	0
ENSRNA049465164	0.961779	0.0311777	0.689016	0.0793966	0	0	0	0	0	0
ENSRNA049465179	0.961779	0.0311777	0.689016	0.0793966	0	0	0	0	0	0
ENSRNA049465193	0.961779	0.0311777	0.689016	0.0793966	0	0	0	0	0	0
ENSRNA049465207	0.961779	0.0311777	0.689016	0.0793966	0	0	0	0	0	0
ENSRNA049465222	1.4946	0.0306636	1.22379	0.0549644	0.0332759	0	0	0.0470592	0	0
ENSRNA049465239	2.27741	0.00885694	2.00967	0.013225	0.106611	0	0	0.0899447	0	0
ENSRNA049465246	0.961779	0.0311777	0.689016	0.0793966	0	0	0	0	0	0
ENSRNA049465261	1.73707	0.0444666	1.46494	0.0793966	0.0733351	0	0	0.103711	0	0
ENSRNA049465273	1.4946	0.0306636	1.22379	0.0549644	0.0332759	0	0	0.0470592	0	0
ENSRNA049465288	0.961779	0.0311777	0.689016	0.0793966	0	0	0	0	0	0
ENSRNA049465305	0.961779	0.0311777	0.689016	0.0793966	0	0	0	0	0	0
ENSRNA049465316	0.961779	0.0311777	0.689016	0.0793966	0	0	0	0	0	0
ENSRNA049465328	0.961779	0.0311777	0.689016	0.0793966	0	0	0	0	0	0
ENSRNA049465339	0.961779	0.0311777	0.689016	0.0793966	0	0	0	0	0	0
ENSRNA049465351	1.70328	0.0973279	1.41675	0.154	0.106111	0	0	0.150063	0	0
ENSRNA049465363	1.70328	0.0973279	1.41675	0.154	0.106111	0	0	0.150063	0	0
ENSRNA049465375	1.70328	0.0973279	1.41675	0.154	0.106111	0	0	0.150063	0	0
ENSRNA049465394	1.70328	0.0973279	1.41675	0.154	0.106111	0	0	0.150063	0	0
ENSRNA049465402	0.961779	0.0311777	0.689016	0.0793966	0	0	0	0	0	0
ENSRNA049465416	0.961779	0.0311777	0.689016	0.0793966	0	0	0	0	0	0
ENSRNA049465425	0.961779	0.0311777	0.689016	0.0793966	0	0	0	0	0	0
ENSRNA049465440	1.47142	0.0724737	1.19033	0.127004	0.0530553	0	0	0.0750315	0	0
ENSRNA049465459	0.961779	0.0311777	0.689016	0.0793966	0	0	0	0	0	0
ENSRNA049465472	0.961779	0.0311777	0.689016	0.0793966	0	0	0	0	0	0
ENSRNA049465486	0.961779	0.0311777	0.689016	0.0793966	0	0	0	0	0	0
ENSRNA049465500	0.961779	0.0311777	0.689016	0.0793966	0	0	0	0	0	0
ENSRNA049465518	0.961779	0.0311777	0.689016	0.0793966	0	0	0	0	0	0
ENSRNA049465529	0.961779	0.0311777	0.689016	0.0793966	0	0	0	0	0	0
ENSRNA049465537	0.961779	0.0311777	0.689016	0.0793966	0	0	0	0	0	0
ENSRNA049465551	0.961779	0.0311777	0.689016	0.0793966	0	0	0	0	0	0
ENSRNA049465568	0.961779	0.0311777	0.689016	0.0793966	0	0	0	0	0	0
ENSRNA049465578	0.961779	0.0311777	0.689016	0.0793966	0	0	0	0	0	0
ENSRNA049465588	0.961779	0.0311777	0.689016	0.0793966	0	0	0	0	0	0
ENSRNA049465599	0.961779	0.0311777	0.689016	0.0793966	0	0	0	0	0	0
ENSRNA049465613	0.961779	0.0311777	0.689016	0.0793966	0	0	0	0	0	0
ENSRNA049465626	0.961779	0.0311777	0.689016	0.0793966	0	0	0	0	0	0
ENSRNA049465644	0.961779	0.0311777	0.689016	0.0793966	0	0	0	0	0	0
ENSRNA049465661	0.961779	0.0311777	0.689016	0.0793966	0	0	0	0	0	0
ENSRNA049465673	0.961779	0.0311777	0.689016	0.0793966	0	0	0	0	0	0
ENSRNA049465683	0.961779	0.0311777	0.689016	0.0793966	0	0	0	0	0	0
ENSRNA049465696	0.961779	0.0311777	0.689016	0.0793966	0	0	0	0	0	0
ENSRNA049465705	0.961779	0.0311777	0.689016	0.0793966	0	0	0	0	0	0
ENSRNA049465717	0.961779	0.0311777	0.689016	0.0793966	0	0	0	0	0	0
ENSRNA049465729	0.961779	0.0311777	0.689016	0.0793966	0	0	0	0	0	0
ENSRNA049465741	0.961779	0.0311777	0.689016	0.0793966	0	0	0	0	0	0
ENSRNA049465758	0.961779	0.0311777	0.689016	0.0793966	0	0	0	0	0	0
ENSRNA049465777	0.961779	0.0311777	0.689016	0.0793966	0	0	0	0	0	0
ENSRNA049465790	0.961779	0.0311777	0.689016	0.0793966	0	0	0	0	0	0
ENSRNA049465804	0.961779	0.0311777	0.689016	0.0793966	0	0	0	0	0	0
ENSRNA049465815	0.961779	0.0311777	0.689016	0.0793966	0	0	0	0	0	0
ENSRNA049465831	1.70328	0.0973279	1.41675	0.154	0.106111	0	0	0.150063	0	0
ENSRNA049465844	0.961779	0.0311777	0.689016	0.0793966	0	0	0	0	0	0
ENSRNA049465865	0.961779	0.0311777	0.689016	0.0793966	0	0	0	0	0	0
ENSRNA049465878	0.961779	0.0311777	0.689016	0.0793966	0	0	0	0	0	0
ENSRNA049465895	0.961779	0.0311777	0.689016	0.0793966	0	0	0	0	0	0
ENSRNA049465908	0.961779	0.0311777	0.689016	0.0793966	0	0	0	0	0	0
ENSRNA049465920	0.961779	0.0311777	0.689016	0.0793966	0	0	0	0	0	0
ENSRNA049465936	0.961779	0.0311777	0.689016	0.0793966	0	0	0	0	0	0
ENSRNA049465950	0.961779	0.0311777	0.689016	0.0793966	0	0	0	0	0	0
ENSRNA049465965	0.961779	0.0311777	0.689016	0.0793966	0	0	0	0	0	0
ENSRNA049465985	0.961779	0.0311777	0.689016	0.0793966	0	0	0	0	0	0
ENSRNA049465995	0.961779	0.0311777	0.689016	0.0793966	0	0	0	0	0	0
ENSRNA049466009	0.961779	0.0311777	0.689016	0.0793966	0	0	0	0	0	0
ENSRNA049466023	0.961779	0.0311777	0.689016	0.0793966	0	0	0	0	0	0
ENSRNA049466032	0.961779	0.0311777	0.689016	0.0793966	0	0	0	0	0	0
ENSRNA049466043	2.24777	0.0311777	1.96899	0.0573242	0.12639	0	0	0.0927586	0	0
ENSRNA049466056	0.961779	0.0311777	0.689016	0.0793966	0	0	0	0	0	0
ENSRNA049466066	0.961779	0.0311777	0.689016	0.0793966	0	0	0	0	0	0
ENSRNA049466079	0.961779	0.0311777	0.689016	0.0793966	0	0	0	0	0	0
ENSRNA049466092	0.961779	0.0311777	0.689016	0.0793966	0	0	0	0	0	0
ENSRNA049466109	0.961779	0.0311777	0.689016	0.0793966	0	0	0	0	0	0
ENSRNA049466122	0.961779	0.0311777	0.689016	0.0793966	0	0	0	0	0	0
ENSRNA049466133	2.39323	0.0374107	2.10881	0.0793966	0.195833	0	0	0.204167	0	0
ENSRNA049466149	1.48835	0.0311777	1.21486	0.0793966	0.0366675	0	0	0.0518557	0	0
ENSRNA049466164	2.39323	0.0374107	2.10881	0.0793966	0.195833	0	0	0.204167	0	0
ENSRNA049466177	1.4946	0.0306636	1.22379	0.0549644	0.0332759	0	0	0.0470592	0	0
ENSRNA049466190	0.961779	0.0311777	0.689016	0.0793966	0	0	0	0	0	0
ENSRNA049466203	0.961779	0.0311777	0.689016	0.0793966	0	0	0	0	0	0
ENSRNA049466212	0.961779	0.0311777	0.689016	0.0793966	0	0	0	0	0	0
ENSRNA049466228	0.961779	0.0311777	0.689016	0.0793966	0	0	0	0	0	0
ENSRNA049466238	0.961779	0.0311777	0.689016	0.0793966	0	0	0	0	0	0
ENSRNA049466257	0.961779	0.0311777	0.689016	0.0793966	0	0	0	0	0	0
ENSRNA049466274	2.02281	0.0673348	1.75186	0.103786	0.14667	0	0	0.207423	0	0
ENSRNA049466290	2.02281	0.0673348	1.75186	0.103786	0.14667	0	0	0.207423	0	0
ENSRNA049466307	2.02281	0.0673348	1.75186	0.103786	0.14667	0	0	0.207423	0	0
ENSRNA049466313	0.961779	0.0311777	0.689016	0.0793966	0	0	0	0	0	0
ENSRNA049466332	0.961779	0.0311777	0.689016	0.0793966	0	0	0	0	0	0
ENSRNA049466340	0.961779	0.0311777	0.689016	0.0793966	0	0	0	0	0	0
ENSRNA049466346	0.961779	0.0311777	0.689016	0.0793966	0	0	0	0	0	0
ENSRNA049466351	0.961779	0.0311777	0.689016	0.0793966	0	0	0	0	0	0
ENSRNA049466361	1.47142	0.0724737	1.19033	0.127004	0.0530553	0	0	0.0750315	0	0
ENSRNA049466372	1.4946	0.0306636	1.22379	0.0549644	0.0332759	0	0	0.0470592	0	0
ENSRNA049466384	0.961779	0.0311777	0.689016	0.0793966	0	0	0	0	0	0
ENSRNA049466391	0.961779	0.0311777	0.689016	0.0793966	0	0	0	0	0	0
ENSRNA049466402	0.961779	0.0311777	0.689016	0.0793966	0	0	0	0	0	0
ENSRNA049466415	0.961779	0.0311777	0.689016	0.0793966	0	0	0	0	0	0
ENSRNA049466421	2.53975	0.000698123	2.26457	0.000799786	0.122999	0	0	0.0259092	0	0
ENSRNA049466439	0.961779	0.0311777	0.689016	0.0793966	0	0	0	0	0	0
ENSRNA049466449	2.0291	0.0045449	1.76058	0.00668147	0.0699434	0	0	0.0496316	0	0
ENSRNA049466458	1.4946	0.0306636	1.22379	0.0549644	0.0332759	0	0	0.0470592	0	0
ENSRNA049466469	0.961779	0.0311777	0.689016	0.0793966	0	0	0	0	0	0
ENSRNA049466477	0.961779	0.0311777	0.689016	0.0793966	0	0	0	0	0	0
ENSRNA049466496	0.961779	0.0311777	0.689016	0.0793966	0	0	0	0	0	0
ENSRNA049466505	1.99954	0.0311777	1.71935	0.0576183	0.0897228	0	0	0.0665427	0	0
ENSRNA049466517	1.99954	0.0311777	1.71935	0.0576183	0.0897228	0	0	0.0665427	0	0
ENSRNA049466535	1.99954	0.0311777	1.71935	0.0576183	0.0897228	0	0	0.0665427	0	0
ENSRNA049466549	1.99954	0.0311777	1.71935	0.0576183	0.0897228	0	0	0.0665427	0	0
ENSRNA049466560	0.961779	0.0311777	0.689016	0.0793966	0	0	0	0	0	0
ENSRNA049466573	1.70328	0.0973279	1.41675	0.154	0.106111	0	0	0.150063	0	0
ENSRNA049466585	1.47142	0.0724737	1.19033	0.127004	0.0530553	0	0	0.0750315	0	0
ENSRNA049466602	1.4946	0.0306636	1.22379	0.0549644	0.0332759	0	0	0.0470592	0	0
ENSRNA049466620	2.27741	0.00885694	2.00967	0.013225	0.106611	0	0	0.0899447	0	0
ENSRNA049466635	0.961779	0.0311777	0.689016	0.0793966	0	0	0	0	0	0
ENSRNA049466651	0.961779	0.0311777	0.689016	0.0793966	0	0	0	0	0	0
ENSRNA049466660	2.53975	0.000698123	2.26457	0.000799786	0.122999	0	0	0.0259092	0	0
ENSRNA049466672	1.48835	0.0311777	1.21486	0.0793966	0.0366675	0	0	0.0518557	0	0
ENSRNA049466679	1.73707	0.0444666	1.46494	0.0793966	0.0733351	0	0	0.103711	0	0
ENSRNA049466688	1.48835	0.0311777	1.21486	0.0793966	0.0366675	0	0	0.0518557	0	0
ENSRNA049466698	1.48835	0.0311777	1.21486	0.0793966	0.0366675	0	0	0.0518557	0	0
ENSRNA049466713	1.48835	0.0311777	1.21486	0.0793966	0.0366675	0	0	0.0518557	0	0
ENSRNA049466719	2.24777	0.0311777	1.96899	0.0573242	0.12639	0	0	0.0927586	0	0
ENSRNA049466727	1.47142	0.0724737	1.19033	0.127004	0.0530553	0	0	0.0750315	0	0
ENSRNA049466736	1.48835	0.0311777	1.21486	0.0793966	0.0366675	0	0	0.0518557	0	0
ENSRNA049466747	1.99954	0.0311777	1.71935	0.0576183	0.0897228	0	0	0.0665427	0	0
ENSRNA049466754	0.961779	0.0311777	0.689016	0.0793966	0	0	0	0	0	0
ENSRNA049466762	0.961779	0.0311777	0.689016	0.0793966	0	0	0	0	0	0
ENSRNA049466774	0.961779	0.0311777	0.689016	0.0793966	0	0	0	0	0	0
ENSRNA049466783	1.4946	0.0306636	1.22379	0.0549644	0.0332759	0	0	0.0470592	0	0
ENSRNA049466791	0.961779	0.0311777	0.689016	0.0793966	0	0	0	0	0	0
ENSRNA049466800	0.961779	0.0311777	0.689016	0.0793966	0	0	0	0	0	0
ENSRNA049466808	1.99954	0.0311777	1.71935	0.0576183	0.0897228	0	0	0.0665427	0	0
ENSRNA049466819	2.23694	0.0311777	1.95408	0.0756193	0.142778	0	0	0.132009	0	0
ENSRNA049466829	1.47142	0.0724737	1.19033	0.127004	0.0530553	0	0	0.0750315	0	0
ENSRNA049466847	1.99954	0.0311777	1.71935	0.0576183	0.0897228	0	0	0.0665427	0	0
ENSRNA049466863	0.961779	0.0311777	0.689016	0.0793966	0	0	0	0	0	0
ENSRNA049466871	1.4946	0.0306636	1.22379	0.0549644	0.0332759	0	0	0.0470592	0	0
ENSRNA049466885	1.47142	0.0724737	1.19033	0.127004	0.0530553	0	0	0.0750315	0	0
ENSRNA049466902	1.48835	0.0311777	1.21486	0.0793966	0.0366675	0	0	0.0518557	0	0
ENSRNA049466915	1.73707	0.0444666	1.46494	0.0793966	0.0733351	0	0	0.103711	0	0
ENSRNA049466929	0.961779	0.0311777	0.689016	0.0793966	0	0	0	0	0	0
ENSRNA049466944	0.961779	0.0311777	0.689016	0.0793966	0	0	0	0	0	0
ENSRNA049466958	0.961779	0.0311777	0.689016	0.0793966	0	0	0	0	0	0
ENSRNA049466974	0.961779	0.0311777	0.689016	0.0793966	0	0	0	0	0	0
ENSRNA049466983	0.961779	0.0311777	0.689016	0.0793966	0	0	0	0	0	0
ENSRNA049466999	1.4946	0.0306636	1.22379	0.0549644	0.0332759	0	0	0.0470592	0	0
ENSRNA049467016	1.4946	0.0306636	1.22379	0.0549644	0.0332759	0	0	0.0470592	0	0
ENSRNA049467028	2.0291	0.0045449	1.76058	0.00668147	0.0699434	0	0	0.0496316	0	0
ENSRNA049467036	1.4946	0.0306636	1.22379	0.0549644	0.0332759	0	0	0.0470592	0	0
ENSRNA049467049	2.0291	0.0045449	1.76058	0.00668147	0.0699434	0	0	0.0496316	0	0
ENSRNA049467067	2.0291	0.0045449	1.76058	0.00668147	0.0699434	0	0	0.0496316	0	0
ENSRNA049467077	1.4946	0.0306636	1.22379	0.0549644	0.0332759	0	0	0.0470592	0	0
ENSRNA049467088	2.0291	0.0045449	1.76058	0.00668147	0.0699434	0	0	0.0496316	0	0
ENSRNA049467100	1.48835	0.0311777	1.21486	0.0793966	0.0366675	0	0	0.0518557	0	0
ENSRNA049467111	0.961779	0.0311777	0.689016	0.0793966	0	0	0	0	0	0
ENSRNA049467125	1.73707	0.0444666	1.46494	0.0793966	0.0733351	0	0	0.103711	0	0
ENSRNA049467135	1.48835	0.0311777	1.21486	0.0793966	0.0366675	0	0	0.0518557	0	0
ENSRNA049467147	3.02467	0.00124881	2.74807	0.00159106	0.212721	0	0	0.0893525	0	0
ENSRNA049467157	1.99954	0.0311777	1.71935	0.0576183	0.0897228	0	0	0.0665427	0	0
ENSRNA049467169	1.48835	0.0311777	1.21486	0.0793966	0.0366675	0	0	0.0518557	0	0
ENSRNA049467185	1.48835	0.0311777	1.21486	0.0793966	0.0366675	0	0	0.0518557	0	0
ENSRNA049467201	2.77017	0.0311777	2.49048	0.0654562	0.252781	0	0	0.185517	0	0
ENSRNA049467212	1.99954	0.0311777	1.71935	0.0576183	0.0897228	0	0	0.0665427	0	0
ENSRNA049467221	3.02467	0.00124881	2.74807	0.00159106	0.212721	0	0	0.0893525	0	0
ENSRNA049467232	1.48835	0.0311777	1.21486	0.0793966	0.0366675	0	0	0.0518557	0	0
ENSRNA049467239	2.24777	0.0311777	1.96899	0.0573242	0.12639	0	0	0.0927586	0	0
ENSRNA049467245	0.961779	0.0311777	0.689016	0.0793966	0	0	0	0	0	0
ENSRNA049467256	0.961779	0.0311777	0.689016	0.0793966	0	0	0	0	0	0
ENSRNA049467264	2.0291	0.0045449	1.76058	0.00668147	0.0699434	0	0	0.0496316	0	0
ENSRNA049467273	2.27741	0.00885694	2.00967	0.013225	0.106611	0	0	0.0899447	0	0
ENSRNA049467288	0.961779	0.0311777	0.689016	0.0793966	0	0	0	0	0	0
ENSRNA049467304	1.47142	0.0724737	1.19033	0.127004	0.0530553	0	0	0.0750315	0	0
ENSRNA049467325	0.961779	0.0311777	0.689016	0.0793966	0	0	0	0	0	0
ENSRNA049467339	1.99954	0.0311777	1.71935	0.0576183	0.0897228	0	0	0.0665427	0	0
ENSRNA049467354	0.961779	0.0311777	0.689016	0.0793966	0	0	0	0	0	0
ENSRNA049467368	0.961779	0.0311777	0.689016	0.0793966	0	0	0	0	0	0
ENSRNA049467379	1.48835	0.0311777	1.21486	0.0793966	0.0366675	0	0	0.0518557	0	0
ENSRNA049467390	0.961779	0.0311777	0.689016	0.0793966	0	0	0	0	0	0
ENSRNA049467398	2.53975	0.000698123	2.26457	0.000799786	0.122999	0	0	0.0259092	0	0
ENSRNA049467413	3.93274	0.000376604	3.65871	0.000425299	0.451936	0	0	0.173344	0	0
ENSRNA049467418	-0.79552	0.131839	0.540483	0.380534	1.35588	2.33409	0.954175	0.511034	0.811537	0.400778
ENSRNA049467425	2.0291	0.0045449	1.76058	0.00668147	0.0699434	0	0	0.0496316	0	0
ENSRNA049467436	0.961779	0.0311777	0.689016	0.0793966	0	0	0	0	0	0
ENSRNA049467448	1.48835	0.0311777	1.21486	0.0793966	0.0366675	0	0	0.0518557	0	0
ENSRNA049467460	0.961779	0.0311777	0.689016	0.0793966	0	0	0	0	0	0
ENSRNA049467473	1.48835	0.0311777	1.21486	0.0793966	0.0366675	0	0	0.0518557	0	0
ENSRNA049467483	1.4946	0.0306636	1.22379	0.0549644	0.0332759	0	0	0.0470592	0	0
ENSRNA049467493	1.48835	0.0311777	1.21486	0.0793966	0.0366675	0	0	0.0518557	0	0
ENSRNA049467498	0.441443	0.507313	0.689016	0.0793966	0	0.0229767	0	0	0.032494	0
ENSRNA049467504	2.53975	0.000698123	2.26457	0.000799786	0.122999	0	0	0.0259092	0	0
ENSRNA049467512	0.961779	0.0311777	0.689016	0.0793966	0	0	0	0	0	0
ENSRNA049467516	1.47142	0.0724737	1.19033	0.127004	0.0530553	0	0	0.0750315	0	0
ENSRNA049467525	1.99954	0.0311777	1.71935	0.0576183	0.0897228	0	0	0.0665427	0	0
ENSRNA049467531	2.24777	0.0311777	1.96899	0.0573242	0.12639	0	0	0.0927586	0	0
ENSRNA049467537	1.48835	0.0311777	1.21486	0.0793966	0.0366675	0	0	0.0518557	0	0
ENSRNA049467547	2.77688	0.00234695	2.49915	0.00315991	0.176054	0	0	0.100691	0	0
ENSRNA049467552	0.961779	0.0311777	0.689016	0.0793966	0	0	0	0	0	0
ENSRNA049467561	2.53975	0.000698123	2.26457	0.000799786	0.122999	0	0	0.0259092	0	0
ENSRNA049467575	2.53975	0.000698123	2.26457	0.000799786	0.122999	0	0	0.0259092	0	0
ENSRNA049467586	2.53975	0.000698123	2.26457	0.000799786	0.122999	0	0	0.0259092	0	0
ENSRNA049467599	1.47142	0.0724737	1.19033	0.127004	0.0530553	0	0	0.0750315	0	0
ENSRNA049467607	1.47142	0.0724737	1.19033	0.127004	0.0530553	0	0	0.0750315	0	0
ENSRNA049467618	4.21809	5.26887e-05	3.94708	4.15909e-05	0.525271	0	0	0.0823823	0	0
ENSRNA049467632	1.48835	0.0311777	1.21486	0.0793966	0.0366675	0	0	0.0518557	0	0
ENSRNA049467644	0.961779	0.0311777	0.689016	0.0793966	0	0	0	0	0	0
ENSRNA049467654	2.0291	0.0045449	1.76058	0.00668147	0.0699434	0	0	0.0496316	0	0
ENSRNA049467668	1.47142	0.0724737	1.19033	0.127004	0.0530553	0	0	0.0750315	0	0
ENSRNA049467673	1.47142	0.0724737	1.19033	0.127004	0.0530553	0	0	0.0750315	0	0
ENSRNA049467687	2.53975	0.000698123	2.26457	0.000799786	0.122999	0	0	0.0259092	0	0
ENSRNA049467699	1.73707	0.0444666	1.46494	0.0793966	0.0733351	0	0	0.103711	0	0
ENSRNA049467707	0.961779	0.0311777	0.166892	0.789787	0	0	0.0265104	0	0	0.0374914
ENSRNA049467758	0.961779	0.0311777	0.689016	0.0793966	0	0	0	0	0	0
ENSRNA049467767	0.961779	0.0311777	0.689016	0.0793966	0	0	0	0	0	0
ENSRNA049467780	0.961779	0.0311777	0.689016	0.0793966	0	0	0	0	0	0
ENSRNA049467786	0.0258466	0.978618	0.156868	0.789787	0	0.0610695	0.0237382	0	0.0863653	0.0335709
ENSRNA049467792	6.72878	2.19804e-05	6.45926	1.59204e-05	3.44685	0	0	0.95149	0	0
ENSRNA049467804	0.961779	0.0311777	0.689016	0.0793966	0	0	0	0	0	0
ENSRNA049467812	0.961779	0.0311777	0.689016	0.0793966	0	0	0	0	0	0
ENSRNA049467820	0.961779	0.0311777	0.689016	0.0793966	0	0	0	0	0	0
ENSRNA049467833	0.961779	0.0311777	0.689016	0.0793966	0	0	0	0	0	0
ENSRNA049467963	0.961779	0.0311777	0.689016	0.0793966	0	0	0	0	0	0
ENSRNA049467969	0.961779	0.0311777	0.156868	0.789787	0	0	0.0237382	0	0	0.0335709
ENSRNA049467976	0.961779	0.0311777	0.689016	0.0793966	0	0	0	0	0	0
ENSRNA049467984	0.961779	0.0311777	0.689016	0.0793966	0	0	0	0	0	0
ENSRNA049468235	0.961779	0.0311777	0.689016	0.0793966	0	0	0	0	0	0
ENSRNA049468246	3.03936	0.000158701	2.767	0.000135953	0.192942	0	0	0.0252871	0	0
ENSRNA049468449	0.961779	0.0311777	0.689016	0.0793966	0	0	0	0	0	0
ENSRNA049468457	0.961779	0.0311777	0.689016	0.0793966	0	0	0	0	0	0
ENSRNA049468465	0.961779	0.0311777	0.689016	0.0793966	0	0	0	0	0	0
ENSRNA049468472	7.41028	1.00925e-05	7.13765	5.06665e-06	5.25089	0	0	0.332949	0	0
ENSRNA049468484	0.433923	0.478658	0.689016	0.0793966	0	0.0203565	0	0	0.0287884	0
ENSRNA049468485	2.77017	0.0311777	2.49048	0.0654562	0.252781	0	0	0.185517	0	0
ENSRNA049468496	5.92263	4.30656e-05	6.64083	3.72074e-05	3759.66	59.2587	34.9546	1413.12	14.8392	4.48724
ENSRNA049468778	0.961779	0.0311777	0.689016	0.0793966	0	0	0	0	0	0
ENSRNA049469001	-3.81681	0.000197395	-3.31462	0.000259195	0.0699434	1.75997	1.2347	0.0496316	0.333691	0.202288
ENSRNA049469246	0.961779	0.0311777	0.689016	0.0793966	0	0	0	0	0	0
ENSRNA049469253	0.961779	0.0311777	0.689016	0.0793966	0	0	0	0	0	0
ENSRNA049469262	1.13009	0.289191	-0.43355	0.59504	0.0998276	0.0374593	0.123077	0.141178	0.0529755	0.0308549
ENSRNA049469264	0.428624	0.453251	0.166892	0.789787	0	0.0187297	0.0265104	0	0.0264877	0.0374914
ENSRNA049469270	0.185201	0.825527	-1.40878	0.0793966	0.0366675	0.0604361	0.218837	0.0518557	0.0462696	0.112907
ENSRNA049469273	3.79749	0.0242787	2.23142	0.118189	0.639666	0	0.0739869	0.539668	0	0.0582786
ENSRNA049469281	3.83689	0.0253553	2.27003	0.118153	0.676333	0	0.0739869	0.586367	0	0.0582786
ENSRNA049469288	0.961779	0.0311777	0.689016	0.0793966	0	0	0	0	0	0
ENSRNA049469295	0.961779	0.0311777	0.689016	0.0793966	0	0	0	0	0	0
ENSRNA049469303	4.08481	0.00113214	2.50921	0.0282501	0.568221	0	0.0728284	0.308635	0	0.0601338
ENSRNA049469309	0.961779	0.0311777	0.689016	0.0793966	0	0	0	0	0	0
ENSRNA049469311	0.961779	0.0311777	0.689016	0.0793966	0	0	0	0	0	0
ENSRNA049469315	6.81485	1.09126e-05	6.54075	5.96354e-06	3.39284	0	0	0.389577	0	0
ENSRNA049469325	2.07778	0.000359573	2.57607	0.000444027	3.25917	0.757611	0.542908	0.453361	0.0698404	0.175754
ENSRNA049469334	0.961779	0.0311777	0.689016	0.0793966	0	0	0	0	0	0
ENSRNA049469340	0.961779	0.0311777	0.689016	0.0793966	0	0	0	0	0	0
ENSRNA049469345	0.961779	0.0311777	0.689016	0.0793966	0	0	0	0	0	0
ENSRNA049469356	0.961779	0.0311777	0.689016	0.0793966	0	0	0	0	0	0
ENSRNA049469366	0.961779	0.0311777	0.689016	0.0793966	0	0	0	0	0	0
ENSRNA049469379	0.961779	0.0311777	0.689016	0.0793966	0	0	0	0	0	0
ENSRNA049469386	0.961779	0.0311777	0.689016	0.0793966	0	0	0	0	0	0
ENSRNA049469393	0.961779	0.0311777	0.689016	0.0793966	0	0	0	0	0	0
ENSRNA049469403	0.961779	0.0311777	0.689016	0.0793966	0	0	0	0	0	0
ENSRNA049469407	0.961779	0.0311777	0.689016	0.0793966	0	0	0	0	0	0
ENSRNA049469411	0.961779	0.0311777	0.689016	0.0793966	0	0	0	0	0	0
ENSRNA049469421	0.961779	0.0311777	0.689016	0.0793966	0	0	0	0	0	0
ENSRNA049469427	0.961779	0.0311777	0.689016	0.0793966	0	0	0	0	0	0
ENSRNA049469431	0.961779	0.0311777	0.689016	0.0793966	0	0	0	0	0	0
ENSRNA049469438	0.961779	0.0311777	0.689016	0.0793966	0	0	0	0	0	0
ENSRNA049469446	0.961779	0.0311777	0.689016	0.0793966	0	0	0	0	0	0
ENSRNA049469453	0.961779	0.0311777	0.689016	0.0793966	0	0	0	0	0	0
ENSRNA049469465	0.961779	0.0311777	0.689016	0.0793966	0	0	0	0	0	0
ENSRNA049469472	0.961779	0.0311777	0.689016	0.0793966	0	0	0	0	0	0
ENSRNA049469480	0.961779	0.0311777	0.689016	0.0793966	0	0	0	0	0	0
ENSRNA049469490	0.961779	0.0311777	0.689016	0.0793966	0	0	0	0	0	0
ENSRNA049469497	0.961779	0.0311777	0.689016	0.0793966	0	0	0	0	0	0
ENSRNA049469504	0.961779	0.0311777	0.689016	0.0793966	0	0	0	0	0	0
ENSRNA049469513	0.961779	0.0311777	0.689016	0.0793966	0	0	0	0	0	0
ENSRNA049469522	0.961779	0.0311777	0.689016	0.0793966	0	0	0	0	0	0
ENSRNA049469529	0.961779	0.0311777	0.689016	0.0793966	0	0	0	0	0	0
ENSRNA049469537	0.961779	0.0311777	0.689016	0.0793966	0	0	0	0	0	0
ENSRNA049469544	0.961779	0.0311777	0.689016	0.0793966	0	0	0	0	0	0
ENSRNA049469553	0.961779	0.0311777	0.689016	0.0793966	0	0	0	0	0	0
ENSRNA049469565	0.961779	0.0311777	0.689016	0.0793966	0	0	0	0	0	0
ENSRNA049469572	0.961779	0.0311777	0.689016	0.0793966	0	0	0	0	0	0
ENSRNA049469578	0.961779	0.0311777	0.689016	0.0793966	0	0	0	0	0	0
ENSRNA049469584	0.961779	0.0311777	0.689016	0.0793966	0	0	0	0	0	0
ENSRNA049469592	0.961779	0.0311777	0.689016	0.0793966	0	0	0	0	0	0
ENSRNA049469597	0.961779	0.0311777	0.689016	0.0793966	0	0	0	0	0	0
ENSRNA049469601	0.961779	0.0311777	0.689016	0.0793966	0	0	0	0	0	0
ENSRNA049469614	0.961779	0.0311777	0.689016	0.0793966	0	0	0	0	0	0
ENSRNA049469624	0.961779	0.0311777	0.689016	0.0793966	0	0	0	0	0	0
ENSRNA049469628	0.961779	0.0311777	0.689016	0.0793966	0	0	0	0	0	0
ENSRNA049469637	0.961779	0.0311777	0.689016	0.0793966	0	0	0	0	0	0
ENSRNA049469644	0.961779	0.0311777	0.689016	0.0793966	0	0	0	0	0	0
ENSRNA049469663	6.23338	0.000264608	4.21332	0.000224078	7.58983	0.096902	0.401637	1.99167	0.0710933	0.138289
ENSRNA049469674	0.961779	0.0311777	0.689016	0.0793966	0	0	0	0	0	0
ENSRNA049469680	0.961779	0.0311777	0.689016	0.0793966	0	0	0	0	0	0
ENSRNA049469689	0.961779	0.0311777	0.689016	0.0793966	0	0	0	0	0	0
ENSRNA049469694	0.961779	0.0311777	0.689016	0.0793966	0	0	0	0	0	0
ENSRNA049469699	0.961779	0.0311777	0.689016	0.0793966	0	0	0	0	0	0
ENSRNA049469703	0.961779	0.0311777	0.689016	0.0793966	0	0	0	0	0	0
ENSRNA049469708	0.961779	0.0311777	0.689016	0.0793966	0	0	0	0	0	0
ENSRNA049469713	0.961779	0.0311777	0.689016	0.0793966	0	0	0	0	0	0
ENSRNA049469718	2.0291	0.0045449	1.76058	0.00668147	0.0699434	0	0	0.0496316	0	0
ENSRNA049469729	0.961779	0.0311777	0.689016	0.0793966	0	0	0	0	0	0
ENSRNA049469735	0.961779	0.0311777	0.689016	0.0793966	0	0	0	0	0	0
ENSRNA049469746	0.961779	0.0311777	0.689016	0.0793966	0	0	0	0	0	0
ENSRNA049469753	0.961779	0.0311777	0.689016	0.0793966	0	0	0	0	0	0
ENSRNA049469757	0.961779	0.0311777	0.689016	0.0793966	0	0	0	0	0	0
ENSRNA049469762	0.961779	0.0311777	0.689016	0.0793966	0	0	0	0	0	0
ENSRNA049469767	0.961779	0.0311777	0.689016	0.0793966	0	0	0	0	0	0
ENSRNA049469776	0.961779	0.0311777	0.689016	0.0793966	0	0	0	0	0	0
ENSRNA049469784	0.961779	0.0311777	0.689016	0.0793966	0	0	0	0	0	0
ENSRNA049469792	0.961779	0.0311777	0.689016	0.0793966	0	0	0	0	0	0
ENSRNA049469800	0.961779	0.0311777	0.689016	0.0793966	0	0	0	0	0	0
ENSRNA049469809	0.961779	0.0311777	0.689016	0.0793966	0	0	0	0	0	0
ENSRNA049469819	0.961779	0.0311777	0.689016	0.0793966	0	0	0	0	0	0
ENSRNA049469827	0.961779	0.0311777	0.689016	0.0793966	0	0	0	0	0	0
ENSRNA049469838	2.00583	0.0273302	1.72806	0.0433687	0.0863311	0	0	0.0656763	0	0
ENSRNA049469846	0.961779	0.0311777	0.689016	0.0793966	0	0	0	0	0	0
ENSRNA049469865	0.961779	0.0311777	0.689016	0.0793966	0	0	0	0	0	0
ENSRNA049469878	0.961779	0.0311777	0.689016	0.0793966	0	0	0	0	0	0
ENSRNA049469888	0.961779	0.0311777	0.689016	0.0793966	0	0	0	0	0	0
ENSRNA049469897	0.961779	0.0311777	0.689016	0.0793966	0	0	0	0	0	0
ENSRNA049469908	0.961779	0.0311777	0.689016	0.0793966	0	0	0	0	0	0
ENSRNA049469915	0.961779	0.0311777	0.689016	0.0793966	0	0	0	0	0	0
ENSRNA049469921	0.961779	0.0311777	0.689016	0.0793966	0	0	0	0	0	0
ENSRNA049469932	0.961779	0.0311777	0.689016	0.0793966	0	0	0	0	0	0
ENSRNA049469949	0.961779	0.0311777	0.689016	0.0793966	0	0	0	0	0	0
ENSRNA049469957	0.961779	0.0311777	0.689016	0.0793966	0	0	0	0	0	0
ENSRNA049469967	0.961779	0.0311777	0.689016	0.0793966	0	0	0	0	0	0
ENSRNA049469976	1.48835	0.0311777	1.21486	0.0793966	0.0366675	0	0	0.0518557	0	0
ENSRNA049469982	0.961779	0.0311777	0.689016	0.0793966	0	0	0	0	0	0
ENSRNA049469992	0.961779	0.0311777	0.689016	0.0793966	0	0	0	0	0	0
ENSRNA049469999	0.961779	0.0311777	0.689016	0.0793966	0	0	0	0	0	0
ENSRNA049470009	0.961779	0.0311777	0.689016	0.0793966	0	0	0	0	0	0
ENSRNA049470025	0.961779	0.0311777	0.689016	0.0793966	0	0	0	0	0	0
ENSRNA049470033	0.961779	0.0311777	0.689016	0.0793966	0	0	0	0	0	0
ENSRNA049470043	0.961779	0.0311777	0.689016	0.0793966	0	0	0	0	0	0
ENSRNA049470053	0.961779	0.0311777	0.689016	0.0793966	0	0	0	0	0	0
ENSRNA049470064	0.961779	0.0311777	0.689016	0.0793966	0	0	0	0	0	0
ENSRNA049470070	0.961779	0.0311777	0.689016	0.0793966	0	0	0	0	0	0
ENSRNA049470075	0.961779	0.0311777	0.689016	0.0793966	0	0	0	0	0	0
ENSRNA049470082	2.39323	0.0374107	2.10881	0.0793966	0.195833	0	0	0.204167	0	0
ENSRNA049470089	0.961779	0.0311777	0.689016	0.0793966	0	0	0	0	0	0
ENSRNA049470093	0.961779	0.0311777	0.689016	0.0793966	0	0	0	0	0	0
ENSRNA049470100	0.961779	0.0311777	0.689016	0.0793966	0	0	0	0	0	0
ENSRNA049470106	2.02281	0.0673348	1.75186	0.103786	0.14667	0	0	0.207423	0	0
ENSRNA049470116	0.961779	0.0311777	0.689016	0.0793966	0	0	0	0	0	0
ENSRNA049470125	0.961779	0.0311777	0.689016	0.0793966	0	0	0	0	0	0
ENSRNA049470137	0.961779	0.0311777	0.689016	0.0793966	0	0	0	0	0	0
ENSRNA049470147	0.961779	0.0311777	0.689016	0.0793966	0	0	0	0	0	0
ENSRNA049470152	0.961779	0.0311777	0.689016	0.0793966	0	0	0	0	0	0
ENSRNA049470160	1.99954	0.0311777	1.71935	0.0576183	0.0897228	0	0	0.0665427	0	0
ENSRNA049470164	1.99954	0.0311777	1.71935	0.0576183	0.0897228	0	0	0.0665427	0	0
ENSRNA049470177	0.961779	0.0311777	0.689016	0.0793966	0	0	0	0	0	0
ENSRNA049470181	0.961779	0.0311777	0.689016	0.0793966	0	0	0	0	0	0
ENSRNA049470192	1.47142	0.0724737	1.19033	0.127004	0.0530553	0	0	0.0750315	0	0
ENSRNA049470206	0.961779	0.0311777	0.689016	0.0793966	0	0	0	0	0	0
ENSRNA049470210	1.47142	0.0724737	1.19033	0.127004	0.0530553	0	0	0.0750315	0	0
ENSRNA049470221	0.961779	0.0311777	0.689016	0.0793966	0	0	0	0	0	0
ENSRNA049470226	0.961779	0.0311777	0.689016	0.0793966	0	0	0	0	0	0
ENSRNA049470233	0.961779	0.0311777	0.689016	0.0793966	0	0	0	0	0	0
ENSRNA049470241	0.961779	0.0311777	0.689016	0.0793966	0	0	0	0	0	0
ENSRNA049470247	0.961779	0.0311777	0.689016	0.0793966	0	0	0	0	0	0
ENSRNA049470259	0.961779	0.0311777	0.689016	0.0793966	0	0	0	0	0	0
ENSRNA049470268	0.961779	0.0311777	0.689016	0.0793966	0	0	0	0	0	0
ENSRNA049470279	2.24327	0.0311777	1.96268	0.0628811	0.139386	0	0	0.132935	0	0
ENSRNA049470289	3.90295	0.000326814	3.62836	0.000360177	0.432156	0	0	0.157997	0	0
ENSRNA049470302	2.53975	0.000698123	2.26457	0.000799786	0.122999	0	0	0.0259092	0	0
ENSRNA049470310	1.4946	0.0306636	1.22379	0.0549644	0.0332759	0	0	0.0470592	0	0
ENSRNA049470324	2.24777	0.0311777	1.96899	0.0573242	0.12639	0	0	0.0927586	0	0
ENSRNA049470330	2.00583	0.0273302	1.72806	0.0433687	0.0863311	0	0	0.0656763	0	0
ENSRNA049470342	0.961779	0.0311777	0.689016	0.0793966	0	0	0	0	0	0
ENSRNA049470352	2.0291	0.0045449	1.76058	0.00668147	0.0699434	0	0	0.0496316	0	0
ENSRNA049470359	1.47142	0.0724737	1.19033	0.127004	0.0530553	0	0	0.0750315	0	0
ENSRNA049470368	1.73707	0.0444666	1.46494	0.0793966	0.0733351	0	0	0.103711	0	0
ENSRNA049470379	3.81971	0.000258511	3.54543	0.000271799	0.39888	0	0	0.126792	0	0
ENSRNA049470387	0.961779	0.0311777	0.689016	0.0793966	0	0	0	0	0	0
ENSRNA049470391	1.73707	0.0444666	1.46494	0.0793966	0.0733351	0	0	0.103711	0	0
ENSRNA049470398	1.4946	0.0306636	1.22379	0.0549644	0.0332759	0	0	0.0470592	0	0
ENSRNA049470407	0.961779	0.0311777	0.689016	0.0793966	0	0	0	0	0	0
ENSRNA049470416	2.78792	0.000673965	2.51378	0.000785902	0.159666	0	0	0.0490636	0	0
ENSRNA049470429	0.961779	0.0311777	0.689016	0.0793966	0	0	0	0	0	0
ENSRNA049470438	0.961779	0.0311777	0.166892	0.789787	0	0	0.0265104	0	0	0.0374914
ENSRNA049470445	-0.939994	0.0245433	0.677	0.0186798	6.47156	12.6557	4.06844	0.745127	2.52437	0.462006
ENSRNA049470551	0.961779	0.0311777	0.689016	0.0793966	0	0	0	0	0	0
ENSRNA049471169	0.961779	0.0311777	0.689016	0.0793966	0	0	0	0	0	0
ENSRNA049471176	0.961779	0.0311777	0.689016	0.0793966	0	0	0	0	0	0
ENSRNA049471183	0.961779	0.0311777	0.689016	0.0793966	0	0	0	0	0	0
ENSRNA049471189	0.961779	0.0311777	0.689016	0.0793966	0	0	0	0	0	0
ENSRNA049471199	0.961779	0.0311777	0.689016	0.0793966	0	0	0	0	0	0
ENSRNA049471211	1.47142	0.0724737	1.19033	0.127004	0.0530553	0	0	0.0750315	0	0
ENSRNA049471224	0.961779	0.0311777	0.689016	0.0793966	0	0	0	0	0	0
ENSRNA049471232	0.961779	0.0311777	0.689016	0.0793966	0	0	0	0	0	0
ENSRNA049471246	6.36906	5.43888e-05	6.62516	8.29241e-06	3.71688	0.0203565	0	0.618471	0.0287884	0
ENSRNA049471259	5.42583	9.82195e-05	5.68306	8.79518e-06	1.89175	0.0203565	0	0.245426	0.0287884	0
ENSRNA049471264	-5.99183	3.43435e-05	-3.89218	5.06701e-05	7.54377	486.443	112.216	1.085	103.421	18.0878
ENSRNA049471275	2.62324	0.000309216	3.65381	4.45891e-05	8800.17	1390.55	675.699	2562.69	296.844	62.0992
ENSRNA049471494	0.961779	0.0311777	0.689016	0.0793966	0	0	0	0	0	0
ENSRNA049471671	0.1879	0.817467	0.689016	0.0793966	0	0.040713	0	0	0.0575769	0
ENSRNA049471679	0.961779	0.0311777	-0.0761896	0.923651	0	0	0.0530208	0	0	0.0749827
ENSRNA049471744	1.13009	0.289191	-0.718693	0.412967	0.0998276	0.0374593	0.170554	0.141178	0.0529755	0.0854261
ENSRNA049471749	1.13009	0.289191	-0.718693	0.412967	0.0998276	0.0374593	0.170554	0.141178	0.0529755	0.0854261
ENSRNA049471754	0.185201	0.825527	-1.40878	0.0793966	0.0366675	0.0604361	0.218837	0.0518557	0.0462696	0.112907
ENSRNA049471760	0.185201	0.825527	-1.40878	0.0793966	0.0366675	0.0604361	0.218837	0.0518557	0.0462696	0.112907
ENSRNA049471765	0.185201	0.825527	-1.40878	0.0793966	0.0366675	0.0604361	0.218837	0.0518557	0.0462696	0.112907
ENSRNA049471771	3.79749	0.0242787	2.75409	0.0793966	0.639666	0	0.0474765	0.539668	0	0.0671418
ENSRNA049471780	3.51969	0.031167	1.9534	0.16014	0.576506	0	0.0739869	0.615795	0	0.0582786
ENSRNA049471785	0.961779	0.0311777	0.689016	0.0793966	0	0	0	0	0	0
ENSRNA049471795	0.961779	0.0311777	0.689016	0.0793966	0	0	0	0	0	0
ENSRNA049471806	4.16509	0.00117393	2.59111	0.026399	0.604889	0	0.0728284	0.31082	0	0.0601338
ENSRNA049471812	4.16509	0.00117393	3.1236	0.0171015	0.604889	0	0.0490902	0.31082	0	0.069424
ENSRNA049471817	4.16509	0.00117393	3.1236	0.0171015	0.604889	0	0.0490902	0.31082	0	0.069424
ENSRNA049471831	1.75922	0.00307907	2.04739	0.0036208	0.678654	0.186189	0.147622	0.172357	0.0157464	0.0578327
ENSRNA049471842	1.76174	0.034184	1.3097	0.234698	0.381992	0.0850396	0.169395	0.215357	0.037403	0.12425
ENSRNA049471851	0.961779	0.0311777	0.689016	0.0793966	0	0	0	0	0	0
ENSRNA049471862	6.4338	0.000170818	4.25009	0.000209554	7.78277	0.0781723	0.401637	2.01527	0.0554196	0.138289
ENSRNA049471874	6.4214	0.000187591	4.17833	0.000302089	7.72972	0.0781723	0.428148	2.09026	0.0554196	0.169564
ENSRNA049471880	0.961779	0.0311777	0.166892	0.789787	0	0	0.0265104	0	0	0.0374914
ENSRNA049471888	0.961779	0.0311777	0.166892	0.789787	0	0	0.0265104	0	0	0.0374914
ENSRNA049471898	0.961779	0.0311777	0.166892	0.789787	0	0	0.0265104	0	0	0.0374914
ENSRNA049472043	-2.6044	0.00273739	-2.37101	0.00510288	0	0.358009	0.303106	0	0.149675	0.135304
ENSRNA049472053	0.961779	0.0311777	0.689016	0.0793966	0	0	0	0	0	0
ENSRNA049472063	0.961779	0.0311777	0.689016	0.0793966	0	0	0	0	0	0
ENSRNA049472071	-1.94101	0.0185477	-0.606975	0.211631	0.319332	1.47311	0.540592	0.0981272	0.667482	0.157559
ENSRNA049472078	0.283941	0.784712	1.32078	0.236269	0.219435	0.141229	0.0510555	0.208181	0.0668671	0.0361818
ENSRNA049472094	-3.21969	0.0151515	-2.16776	0.0793966	0.14667	1.19677	0.582928	0.207423	0.389394	0.240899
ENSRNA049472101	-1.03301	0.288771	1.10011	0.281907	0.110003	0.234762	0.0245451	0.155567	0.127857	0.034712
ENSRNA049472111	0.961779	0.0311777	0.689016	0.0793966	0	0	0	0	0	0
ENSRNA049472121	2.23228	0.00872839	2.24126	0.00488365	0.788656	0.164205	0.15236	0.223176	0.0732959	0.0684268
ENSRNA049472133	-1.27668	0.0311777	-0.852347	0.320678	0	0.122499	0.102111	0	0.0452099	0.0723637
ENSRNA049472143	0.961779	0.0311777	-1.42799	0.0576924	0	0	0.146008	0	0	0.0982115
ENSRNA049472152	0.0361226	0.924164	0.252719	0.537957	0.60871	0.633125	0.542908	0.137511	0.160183	0.175754
ENSRNA049472165	-5.00329	0.000100701	-4.09377	4.04358e-05	0	1.96812	0.99767	0	0.49238	0.105211
ENSRNA049472172	0.441443	0.507313	0.166892	0.789787	0	0.0229767	0.0265104	0	0.032494	0.0374914
ENSRNA049472182	0.961779	0.0311777	0.689016	0.0793966	0	0	0	0	0	0
ENSRNA049472190	-0.335305	0.662241	-0.0907799	0.906421	0	0.0646831	0.0474765	0	0.0566009	0.0671418
ENSRNA049472375	0.961779	0.0311777	0.689016	0.0793966	0	0	0	0	0	0
ENSRNA049472494	0.961779	0.0311777	0.689016	0.0793966	0	0	0	0	0	0
ENSRNA049472730	0.961779	0.0311777	0.689016	0.0793966	0	0	0	0	0	0
ENSRNA049472835	0.961779	0.0311777	0.689016	0.0793966	0	0	0	0	0	0
ENSRNA049472839	0.961779	0.0311777	0.689016	0.0793966	0	0	0	0	0	0
ENSRNA049472847	0.961779	0.0311777	0.689016	0.0793966	0	0	0	0	0	0
ENSRNA049472855	0.961779	0.0311777	0.689016	0.0793966	0	0	0	0	0	0
ENSRNA049472863	0.961779	0.0311777	0.689016	0.0793966	0	0	0	0	0	0
ENSRNA049472910	0.961779	0.0311777	0.689016	0.0793966	0	0	0	0	0	0
ENSRNA049472917	1.21313	0.151646	-0.885516	0.254565	0.0665517	0.0187297	0.170554	0.0941184	0.0264877	0.0854261
ENSRNA049472925	3.83689	0.0253553	2.27003	0.118153	0.676333	0	0.0739869	0.586367	0	0.0582786
ENSRNA049472930	0.961779	0.0311777	0.689016	0.0793966	0	0	0	0	0	0
ENSRNA049472937	0.961779	0.0311777	0.689016	0.0793966	0	0	0	0	0	0
ENSRNA049472949	4.16509	0.00117393	2.59111	0.026399	0.604889	0	0.0728284	0.31082	0	0.0601338
ENSRNA049472959	0.868181	0.358018	2.71621	0.0180006	0.246498	0.123132	0	0.183499	0.0858207	0
ENSRNA049472969	0.961779	0.0311777	-1.52533	0.0711772	0	0	0.169747	0	0	0.131775
ENSRNA049472978	6.19457	0.000308828	4.42057	0.000191876	7.41039	0.096902	0.327651	2.0948	0.0710933	0.108914
ENSRNA049473058	0.961779	0.0311777	0.689016	0.0793966	0	0	0	0	0	0
ENSRNA049473066	0.961779	0.0311777	0.689016	0.0793966	0	0	0	0	0	0
ENSRNA049473433	0.961779	0.0311777	0.689016	0.0793966	0	0	0	0	0	0
ENSRNA049473450	0.180076	0.815815	0.166892	0.789787	0	0.0374593	0.0265104	0	0.0529755	0.0374914
ENSRNA049473460	2.66076	0.0264621	2.39401	0.0375506	0.216614	0	0	0.239246	0	0
ENSRNA049473468	4.08481	0.00113214	2.75539	0.0125143	0.568221	0	0.0482833	0.308635	0	0.0341558
ENSRNA049473475	0.961779	0.0311777	0.689016	0.0793966	0	0	0	0	0	0
ENSRNA049473488	6.42766	0.000168864	4.472	0.000111848	7.74611	0.0781723	0.324878	1.99127	0.0554196	0.0754541
ENSRNA049473501	0.961779	0.0311777	0.166892	0.789787	0	0	0.0265104	0	0	0.0374914
ENSRNA049473553	0.961779	0.0311777	0.689016	0.0793966	0	0	0	0	0	0
ENSRNA049473562	5.59137	0.000109366	4.79323	0.000239787	2.12965	0.0187297	0.0502486	0.58328	0.0264877	0.035693
ENSRNA049473619	0.961779	0.0311777	0.689016	0.0793966	0	0	0	0	0	0
ENSRNA049473629	0.961779	0.0311777	0.689016	0.0793966	0	0	0	0	0	0
ENSRNA049473636	0.961779	0.0311777	0.689016	0.0793966	0	0	0	0	0	0
ENSRNA049473646	0.961779	0.0311777	-0.253849	0.789787	0	0	0.0712147	0	0	0.100713
ENSRNA049473657	0.961779	0.0311777	0.689016	0.0793966	0	0	0	0	0	0
ENSRNA049473666	0.961779	0.0311777	-0.253849	0.789787	0	0	0.0712147	0	0	0.100713
ENSRNA049473916	-1.11661	0.0311777	-1.70684	0.0228594	0	0.101149	0.176905	0	0.0231281	0.0750822
ENSRNA049473924	-2.72687	0.000392344	-2.74065	0.00533887	0	0.369757	0.416356	0	0.0409361	0.205762
ENSRNA049473934	1.24409	0.019756	1.14572	0.0892249	4.26965	1.90899	2.24276	0.600977	0.556289	1.08204
ENSRNA049473938	-5.98224	3.40467e-05	-3.883	5.00555e-05	7.58044	486.309	112.219	1.03459	103.549	18.1325
ENSRNA049474097	0.961779	0.0311777	0.689016	0.0793966	0	0	0	0	0	0
ENSRNA049474104	4.63298	0.000807931	4.19918	0.00292253	1.27776	0.0374593	0.0736353	0.341221	0.0529755	0.104136
ENSRNA049474288	-1.57936	0.29559	1.39291	0.358508	0.371387	0.522979	0.0245451	0.52522	0.370231	0.034712
ENSRNA049474296	7.04501	1.38444e-05	6.77364	8.38041e-06	4.18188	0	0	0.808162	0	0
ENSRNA049474310	-6.76791	3.79232e-05	-4.66184	4.34027e-05	4.2996	485.756	111.647	0.322624	102.905	18.1284
ENSRNA049474412	-5.74391	1.96857e-05	-4.60555	0.000200867	0	3.20913	1.53721	0	0.392995	0.631545
ENSRNA049474418	-2.45562	0.0578101	-2.28554	0.0887124	0.582789	1.68455	1.51659	0.613027	0.333285	0.496699
ENSRNA049474480	0.961779	0.0311777	0.689016	0.0793966	0	0	0	0	0	0
ENSRNA049475201	1.38358	0.0937575	2.1803	0.0170705	0.136495	0.0390862	0	0.12369	0.0277098	0
ENSRNA049475627	1.4946	0.0306636	1.22379	0.0549644	0.0332759	0	0	0.0470592	0	0
ENSRNA049476379	-3.56213	0.000695502	-4.01023	0.00026838	0.0366675	1.014	1.37638	0.0518557	0.178044	0.184895
ENSRNA049476383	0.961779	0.0311777	0.689016	0.0793966	0	0	0	0	0	0
ENSRNA049476387	0.428624	0.453251	0.689016	0.0793966	0	0.0187297	0	0	0.0264877	0
ENSRNA049476393	0.961779	0.0311777	0.689016	0.0793966	0	0	0	0	0	0
ENSRNA049476399	0.961779	0.0311777	0.689016	0.0793966	0	0	0	0	0	0
ENSRNA049476405	0.961779	0.0311777	0.689016	0.0793966	0	0	0	0	0	0
ENSRNA049476410	0.961779	0.0311777	0.689016	0.0793966	0	0	0	0	0	0
ENSRNA049476418	0.961779	0.0311777	0.689016	0.0793966	0	0	0	0	0	0
ENSRNA049476423	0.961779	0.0311777	0.689016	0.0793966	0	0	0	0	0	0
ENSRNA049476428	-3.06189	0.000227124	-3.37808	0.000407671	0	0.476147	0.616999	0	0.0539955	0.201193
ENSRNA049476433	0.961779	0.0311777	0.689016	0.0793966	0	0	0	0	0	0
ENSRNA049476442	0.961779	0.0311777	0.689016	0.0793966	0	0	0	0	0	0
ENSRNA049476450	0.961779	0.0311777	0.689016	0.0793966	0	0	0	0	0	0
ENSRNA049476454	0.961779	0.0311777	0.689016	0.0793966	0	0	0	0	0	0
ENSRNA049476456	0.961779	0.0311777	0.689016	0.0793966	0	0	0	0	0	0
ENSRNA049476461	0.961779	0.0311777	0.689016	0.0793966	0	0	0	0	0	0
ENSRNA049476463	0.961779	0.0311777	0.689016	0.0793966	0	0	0	0	0	0
ENSRNA049476464	-1.29792	0.197667	-0.730701	0.572957	0.236393	0.453803	0.411112	0.231087	0.115246	0.339056
ENSRNA049476694	0.961779	0.0311777	0.689016	0.0793966	0	0	0	0	0	0
ENSRNA049476726	0.961779	0.0311777	0.689016	0.0793966	0	0	0	0	0	0
ENSRNA049476731	0.961779	0.0311777	0.689016	0.0793966	0	0	0	0	0	0
ENSRNA049476740	0.961779	0.0311777	0.689016	0.0793966	0	0	0	0	0	0
ENSRNA049476833	0.961779	0.0311777	0.689016	0.0793966	0	0	0	0	0	0
ENSRNA049477055	0.961779	0.0311777	0.689016	0.0793966	0	0	0	0	0	0
ENSRNA049477061	0.961779	0.0311777	0.689016	0.0793966	0	0	0	0	0	0
ENSRNA049477068	0.961779	0.0311777	0.689016	0.0793966	0	0	0	0	0	0
ENSRNA049477235	0.961779	0.0311777	0.689016	0.0793966	0	0	0	0	0	0
ENSRNA049477241	0.961779	0.0311777	0.689016	0.0793966	0	0	0	0	0	0
ENSRNA049477243	0.961779	0.0311777	0.689016	0.0793966	0	0	0	0	0	0
ENSRNA049477248	0.961779	0.0311777	0.689016	0.0793966	0	0	0	0	0	0
ENSRNA049477253	0.961779	0.0311777	0.689016	0.0793966	0	0	0	0	0	0
ENSRNA049477256	0.961779	0.0311777	0.689016	0.0793966	0	0	0	0	0	0
ENSRNA049477265	0.961779	0.0311777	0.689016	0.0793966	0	0	0	0	0	0
ENSRNA049477270	0.961779	0.0311777	0.689016	0.0793966	0	0	0	0	0	0
ENSRNA049477274	0.961779	0.0311777	0.689016	0.0793966	0	0	0	0	0	0
ENSRNA049477275	0.961779	0.0311777	0.689016	0.0793966	0	0	0	0	0	0
ENSRNA049477280	0.961779	0.0311777	0.689016	0.0793966	0	0	0	0	0	0
ENSRNA049477283	0.961779	0.0311777	0.689016	0.0793966	0	0	0	0	0	0
ENSRNA049477285	0.961779	0.0311777	0.689016	0.0793966	0	0	0	0	0	0
ENSRNA049477289	0.961779	0.0311777	0.689016	0.0793966	0	0	0	0	0	0
ENSRNA049477295	0.961779	0.0311777	0.689016	0.0793966	0	0	0	0	0	0
ENSRNA049477300	0.961779	0.0311777	0.689016	0.0793966	0	0	0	0	0	0
ENSRNA049477303	0.961779	0.0311777	0.689016	0.0793966	0	0	0	0	0	0
ENSRNA049477308	0.961779	0.0311777	0.689016	0.0793966	0	0	0	0	0	0
ENSRNA049477309	0.961779	0.0311777	0.689016	0.0793966	0	0	0	0	0	0
ENSRNA049477316	0.961779	0.0311777	0.689016	0.0793966	0	0	0	0	0	0
ENSRNA049477320	0.961779	0.0311777	0.689016	0.0793966	0	0	0	0	0	0
ENSRNA049477324	0.961779	0.0311777	0.689016	0.0793966	0	0	0	0	0	0
ENSRNA049477328	0.961779	0.0311777	0.689016	0.0793966	0	0	0	0	0	0
ENSRNA049477333	0.961779	0.0311777	0.689016	0.0793966	0	0	0	0	0	0
ENSRNA049477337	0.961779	0.0311777	0.689016	0.0793966	0	0	0	0	0	0
ENSRNA049477340	0.961779	0.0311777	0.689016	0.0793966	0	0	0	0	0	0
ENSRNA049477343	0.961779	0.0311777	0.689016	0.0793966	0	0	0	0	0	0
ENSRNA049477348	0.961779	0.0311777	0.689016	0.0793966	0	0	0	0	0	0
ENSRNA049477352	-5.14683	0.000730163	-3.02553	0.000690179	1.89861	66.4681	14.8348	0.637414	19.722	2.59101
ENSRNA049477357	0.961779	0.0311777	0.689016	0.0793966	0	0	0	0	0	0
ENSRNA049477367	0.961779	0.0311777	0.689016	0.0793966	0	0	0	0	0	0
ENSRNA049477372	0.961779	0.0311777	0.689016	0.0793966	0	0	0	0	0	0
ENSRNA049477378	-4.11717	3.97117e-05	-1.84019	0.000907566	17.6184	302.838	62.3484	2.93733	56.0077	11.6294
ENSRNA049477382	1.73707	0.0444666	0.942817	0.308079	0.0733351	0	0.0265104	0.103711	0	0.0374914
ENSRNA049477385	0.961779	0.0311777	0.689016	0.0793966	0	0	0	0	0	0
ENSRNA049477390	0.961779	0.0311777	0.689016	0.0793966	0	0	0	0	0	0
ENSRNA049477399	0.961779	0.0311777	0.689016	0.0793966	0	0	0	0	0	0
ENSRNA049477404	0.961779	0.0311777	0.689016	0.0793966	0	0	0	0	0	0
ENSRNA049477443	0.961779	0.0311777	0.689016	0.0793966	0	0	0	0	0	0
ENSRNA049477448	2.64832	0.0311777	2.36795	0.0629016	0.216113	0	0	0.152889	0	0
ENSRNA049477524	0.961779	0.0311777	0.689016	0.0793966	0	0	0	0	0	0
ENSRNA049477530	3.65869	0.0209596	2.87375	0.0678321	0.529663	0	0.0265104	0.407135	0	0.0374914
ENSRNA049477532	0.961779	0.0311777	0.689016	0.0793966	0	0	0	0	0	0
ENSRNA049477541	-0.10054	0.85786	0.159917	0.789787	0	0.0390862	0.0245451	0	0.0277098	0.034712
ENSRNA049477545	6.35233	0.00020833	4.87368	0.000123543	7.37711	0.0781723	0.226346	2.06857	0.0554196	0.0703269
ENSRNA049477652	4.42433	0.000730468	4.16152	0.000871548	0.753879	0	0	0.484794	0	0
ENSRNA049477659	4.64399	0.000266336	4.37981	0.000285518	0.827214	0	0	0.4285	0	0
ENSRNA049477664	0.961779	0.0311777	0.689016	0.0793966	0	0	0	0	0	0
ENSRNA049477674	0.961779	0.0311777	0.689016	0.0793966	0	0	0	0	0	0
ENSRNA049477677	0.961779	0.0311777	0.689016	0.0793966	0	0	0	0	0	0
ENSRNA049477682	0.961779	0.0311777	0.689016	0.0793966	0	0	0	0	0	0
ENSRNA049477685	0.961779	0.0311777	0.689016	0.0793966	0	0	0	0	0	0
ENSRNA049477688	0.961779	0.0311777	0.689016	0.0793966	0	0	0	0	0	0
ENSRNA049477691	0.961779	0.0311777	0.689016	0.0793966	0	0	0	0	0	0
ENSRNA049477692	0.961779	0.0311777	0.689016	0.0793966	0	0	0	0	0	0
ENSRNA049477894	1.40689	0.0105235	1.0548	0.125735	4.41814	1.64999	2.39441	1.02471	0.345137	1.19883
ENSRNA049477955	0.961779	0.0311777	0.689016	0.0793966	0	0	0	0	0	0
ENSRNA049477960	0.961779	0.0311777	0.689016	0.0793966	0	0	0	0	0	0
ENSRNA049477965	0.961779	0.0311777	0.689016	0.0793966	0	0	0	0	0	0
ENSRNA049477971	0.961779	0.0311777	0.689016	0.0793966	0	0	0	0	0	0
ENSRNA049477976	0.961779	0.0311777	0.689016	0.0793966	0	0	0	0	0	0
ENSRNA049477978	0.961779	0.0311777	0.689016	0.0793966	0	0	0	0	0	0
ENSRNA049477983	0.961779	0.0311777	-0.253849	0.789787	0	0	0.0712147	0	0	0.100713
ENSRNA049478000	0.961779	0.0311777	0.689016	0.0793966	0	0	0	0	0	0
ENSRNA049478004	-0.329947	0.68171	-0.0761896	0.923651	0	0.06631	0.0530208	0	0.0564031	0.0749827
ENSRNA049478008	0.961779	0.0311777	0.689016	0.0793966	0	0	0	0	0	0
ENSRNA049478014	0.961779	0.0311777	0.689016	0.0793966	0	0	0	0	0	0
ENSRNA049478016	0.961779	0.0311777	0.689016	0.0793966	0	0	0	0	0	0
ENSRNA049478018	0.961779	0.0311777	-0.898342	0.339809	0	0	0.121463	0	0	0.120013
ENSRNA049478022	-2.0056	0.0382457	-1.82786	0.0250698	0	0.276109	0.20145	0	0.159141	0.0948804
ENSRNA049478025	0.961779	0.0311777	0.689016	0.0793966	0	0	0	0	0	0
ENSRNA049478028	1.48835	0.0311777	1.21486	0.0793966	0.0366675	0	0	0.0518557	0	0
ENSRNA049478416	3.35754	0.0167057	3.24783	0.00867794	0.598105	0.0689302	0.0530208	0.252905	0.097482	0.0749827
ENSRNA049478507	0.961779	0.0311777	0.689016	0.0793966	0	0	0	0	0	0
ENSRNA049478511	0.961779	0.0311777	0.689016	0.0793966	0	0	0	0	0	0
ENSRNA049478516	-3.47508	0.000142845	-2.45427	0.000230912	75.1552	782.997	378.167	27.1446	160.307	33.5614
ENSRNA049478567	0.961779	0.0311777	0.689016	0.0793966	0	0	0	0	0	0
ENSRNA049478569	0.961779	0.0311777	0.689016	0.0793966	0	0	0	0	0	0
ENSRNA049478578	0.961779	0.0311777	0.689016	0.0793966	0	0	0	0	0	0
ENSRNA049478581	4.01571	0.000422185	3.74255	0.000482471	0.485211	0	0	0.18816	0	0
ENSRNA049478755	0.961779	0.0311777	0.689016	0.0793966	0	0	0	0	0	0
ENSRNA049478760	3.85696	0.00113096	4.89416	2.73127e-05	1.08043	0.0594427	0	0.221639	0.0499161	0
ENSRNA049478768	0.961779	0.0311777	0.689016	0.0793966	0	0	0	0	0	0
ENSRNA049478775	1.45511	0.0189623	1.30645	0.112797	4.79242	1.66935	2.21589	1.50313	0.385903	1.19346
ENSRNA049478784	-5.27184	0.0010934	-3.15271	0.00203884	1.90878	67.4131	15.1722	0.861782	20.7291	3.2604
ENSRNA049478790	-5.06128	3.14059e-05	-2.819	0.000184443	15.9431	526.842	110.848	3.15691	100.998	20.3116
ENSRNA049478795	2.94156	0.000364402	3.97202	6.96493e-05	8431.64	1054.22	510.613	2888.07	240.468	42.5576
ENSRNA049478802	-4.74847	2.17771e-05	-2.50479	0.000111848	33.5152	889.68	186.535	6.47646	153.771	28.7503
ENSRNA049478805	-4.70243	2.27448e-05	-2.42684	0.000178678	49.1205	1261.31	259.135	10.2546	231.301	44.8727
ENSRNA049478808	-4.54898	2.47062e-05	-2.27028	0.000322529	56.8276	1310.93	269.585	12.0851	243.665	51.6182
ENSRNA049478811	-4.59336	2.8867e-05	-2.30352	0.000314359	61.0772	1446.5	293.9	14.4962	285.903	54.1107
ENSRNA049478817	-4.63041	2.72015e-05	-2.34457	0.000258156	59.2216	1449.94	295.478	12.599	290.964	54.4388
ENSRNA049478889	0.961779	0.0311777	0.689016	0.0793966	0	0	0	0	0	0
ENSRNA049478896	0.961779	0.0311777	0.689016	0.0793966	0	0	0	0	0	0
ENSRNA049478903	1.13625	0.0311777	0.63722	0.346451	3.38695	1.53899	2.41654	0.876356	0.458883	1.17352
ENSRNA049478905	1.46813	0.00849948	1.06627	0.159511	4.29471	1.53312	2.4118	0.954361	0.387077	1.28053
ENSRNA049478911	-2.17588	0.00470691	-1.15184	0.0793966	0.222826	1.17884	0.57426	0.126397	0.231385	0.185725
ENSRNA049478915	-3.0333	0.000234438	-2.04257	0.000459477	34.8878	268.759	132.931	11.5123	55.2195	14.112
ENSRNA049478925	-4.51522	2.2174e-05	-2.25225	0.000302052	76.668	1717.07	356.82	17.9666	296.992	64.6296
ENSRNA049479283	0.961779	0.0311777	0.689016	0.0793966	0	0	0	0	0	0
ENSRNA049479294	0.961779	0.0311777	0.689016	0.0793966	0	0	0	0	0	0
ENSRNA049479302	0.961779	0.0311777	0.689016	0.0793966	0	0	0	0	0	0
ENSRNA049479352	0.706646	0.419475	-0.094336	0.906421	0.0366675	0.0374593	0.0720216	0.0518557	0.0529755	0.0581577
ENSRNA049479359	4.45877	0.000143182	4.1922	0.000140433	0.67144	0	0	0.227001	0	0
ENSRNA049479447	0.961779	0.0311777	0.689016	0.0793966	0	0	0	0	0	0
ENSRNA049479453	3.18773	0.00141924	2.91178	0.00184447	0.249389	0	0	0.105863	0	0
ENSRNA049479457	3.18773	0.00141924	2.91178	0.00184447	0.249389	0	0	0.105863	0	0
ENSRNA049479563	0.900017	0.119599	0.760171	0.326777	3.74477	1.88864	2.3172	1.51122	0.544071	1.15353
ENSRNA049479568	0.961779	0.0311777	0.689016	0.0793966	0	0	0	0	0	0
ENSRNA049479662	1.4946	0.0306636	1.22379	0.0549644	0.0332759	0	0	0.0470592	0	0
ENSRNA049479666	0.961779	0.0311777	0.689016	0.0793966	0	0	0	0	0	0
ENSRNA049479674	-3.14958	0.0142303	-1.76443	0.136431	0.285556	1.83403	0.760691	0.264017	0.14364	0.382714
ENSRNA049479680	0.970399	0.0463387	1.50077	0.0263112	3.83371	1.9282	1.33807	1.39807	0.21377	0.35814
ENSRNA049479686	1.57646	0.00331601	1.27606	0.102641	4.38536	1.4553	2.19296	0.862094	0.235991	1.19707
ENSRNA049479693	0.961779	0.0311777	0.689016	0.0793966	0	0	0	0	0	0
ENSRNA049479764	4.40853	0.0020316	4.14254	0.00249063	0.771839	0	0	0.457706	0	0
ENSRNA049479838	0.961779	0.0311777	0.689016	0.0793966	0	0	0	0	0	0
ENSRNA049479844	2.64832	0.0311777	2.36795	0.0629016	0.216113	0	0	0.152889	0	0
ENSRNA049479850	0.961779	0.0311777	0.689016	0.0793966	0	0	0	0	0	0
ENSRNA049479854	5.28943	4.83352e-05	6.14671	1.86686e-05	2357.64	60.7742	31.4934	672.397	20.54	1.70261
ENSRNA049479859	5.29158	0.00137467	5.58563	0.000483449	10.1105	0.232776	0.150394	4.98416	0.13024	0.0614178
ENSRNA049479863	-3.31694	0.000267473	-1.10016	0.0113019	25.5479	258.059	54.3835	4.66994	73.0749	11.3844
ENSRNA049479869	-3.89502	7.04942e-05	-1.66529	0.000626254	14.1924	211.625	44.5141	2.16765	42.3324	6.74467
ENSRNA049479898	0.961779	0.0311777	0.689016	0.0793966	0	0	0	0	0	0
ENSRNA049479910	0.961779	0.0311777	0.689016	0.0793966	0	0	0	0	0	0
ENSRNA049479917	0.961779	0.0311777	0.689016	0.0793966	0	0	0	0	0	0
ENSRNA049479924	0.961779	0.0311777	0.689016	0.0793966	0	0	0	0	0	0
ENSRNA049479928	0.961779	0.0311777	0.689016	0.0793966	0	0	0	0	0	0
ENSRNA049479947	0.961779	0.0311777	0.689016	0.0793966	0	0	0	0	0	0
ENSRNA049479950	0.961779	0.0311777	0.689016	0.0793966	0	0	0	0	0	0
ENSRNA049480007	0.961779	0.0311777	0.689016	0.0793966	0	0	0	0	0	0
ENSRNA049480011	1.43606	0.00836035	1.25574	0.0670902	4.76014	1.73503	2.10103	1.08259	0.374051	0.868581
ENSRNA049480014	-3.51867	5.24846e-05	-1.31348	0.00382315	19.4768	218.981	47.4242	3.84448	39.0029	8.99719
ENSRNA049480018	-3.54024	5.47094e-05	-1.35628	0.0011823	17.818	206.993	45.1216	2.41384	37.3447	6.76381
ENSRNA049480020	-4.02292	2.8858e-05	-1.71164	0.000763033	31.5494	506.296	101.717	5.69264	88.1439	18.0729
ENSRNA049480092	0.961779	0.0311777	0.689016	0.0793966	0	0	0	0	0	0
ENSRNA049480163	3.98614	0.0124501	4.11783	0.00274738	1.12916	0.0689302	0.0245451	0.779996	0.097482	0.034712
ENSRNA049480168	0.961779	0.0311777	0.689016	0.0793966	0	0	0	0	0	0
ENSRNA049480171	0.961779	0.0311777	0.689016	0.0793966	0	0	0	0	0	0
ENSRNA049480175	0.961779	0.0311777	0.689016	0.0793966	0	0	0	0	0	0
ENSRNA049480178	0.428624	0.453251	0.689016	0.0793966	0	0.0187297	0	0	0.0264877	0
ENSRNA049480183	3.25563	0.000216671	4.28106	4.16242e-05	12948.1	1313.94	635.585	4223.71	297.838	54.4772
ENSRNA049480216	0.988589	0.339338	2.1803	0.0170705	0.136495	0.0840463	0	0.12369	0.0755545	0
ENSRNA049480284	0.961779	0.0311777	0.689016	0.0793966	0	0	0	0	0	0
ENSRNA049480295	1.98204	0.115508	1.69223	0.167014	0.248889	0.0203565	0.0237382	0.277851	0.0287884	0.0335709
ENSRNA049480366	0.961779	0.0311777	0.689016	0.0793966	0	0	0	0	0	0
ENSRNA049480395	0.961779	0.0311777	0.689016	0.0793966	0	0	0	0	0	0
ENSRNA049480398	7.19945	1.49665e-05	6.92789	9.27036e-06	4.72361	0	0	1.05172	0	0
ENSRNA049480404	0.961779	0.0311777	0.689016	0.0793966	0	0	0	0	0	0
ENSRNA049480406	0.961779	0.0311777	0.689016	0.0793966	0	0	0	0	0	0
ENSRNA049480411	0.961779	0.0311777	0.689016	0.0793966	0	0	0	0	0	0
ENSRNA049480413	0.961779	0.0311777	0.689016	0.0793966	0	0	0	0	0	0
ENSRNA049480415	4.70614	0.000296588	4.43583	0.000313065	0.83839	0	0	0.377086	0	0
ENSRNA049480416	4.68728	0.00277977	4.42535	0.00342569	1.06254	0	0	0.763777	0	0
ENSRNA049480422	0.961779	0.0311777	0.689016	0.0793966	0	0	0	0	0	0
ENSRNA049480480	0.961779	0.0311777	0.689016	0.0793966	0	0	0	0	0	0
ENSRNA049480517	0.961779	0.0311777	0.689016	0.0793966	0	0	0	0	0	0
ENSRNA049480789	1.01126	0.0429112	0.760994	0.320735	3.7226	1.80396	2.51517	1.10253	0.45256	1.39777
ENSRNA049480793	0.961779	0.0311777	0.689016	0.0793966	0	0	0	0	0	0
ENSRNA049480796	0.961779	0.0311777	0.689016	0.0793966	0	0	0	0	0	0
ENSRNA049480800	0.961779	0.0311777	0.689016	0.0793966	0	0	0	0	0	0
ENSRNA049480805	0.961779	0.0311777	0.689016	0.0793966	0	0	0	0	0	0
ENSRNA049480827	0.961779	0.0311777	0.689016	0.0793966	0	0	0	0	0	0
ENSRNA049480837	-2.11467	0.0542934	-1.51379	0.147901	0.183338	0.562813	0.347458	0.259279	0.0983371	0.0213223
ENSRNA049480844	-0.226606	0.459572	-0.740093	0.0793966	0.808436	0.994	1.43938	0.144426	0.132225	0.336052
ENSRNA049480848	1.73707	0.0444666	1.46494	0.0793966	0.0733351	0	0	0.103711	0	0
ENSRNA049480851	-5.23423	2.53211e-05	-5.21279	2.73127e-05	0	2.23675	2.23721	0	0.278843	0.452162
ENSRNA049480858	-3.6739	0.00293994	-4.07414	0.00106857	0.0733351	1.33593	1.72943	0.103711	0.410355	0.354124
ENSRNA049480863	-2.57236	0.000698223	-2.13815	0.0207022	0	0.333291	0.26712	0	0.057641	0.143289
ENSRNA049480867	-3.89525	0.000301111	-4.4824	0.00204599	0	0.9067	1.58983	0	0.2529	0.780986
ENSRNA049480871	-2.86037	0.0192397	-3.12312	0.0122208	0.27249	1.63847	1.97437	0.206334	0.323857	0.289352
ENSRNA049480874	-3.17692	0.00424849	-3.17408	0.0120567	0.0733351	0.916216	1.03381	0.103711	0.192676	0.584214
ENSRNA049480879	-3.55426	0.00249525	-4.33287	0.000905234	0.0998276	1.33816	2.34441	0.141178	0.0354186	0.328611
ENSRNA049480883	-1.66592	0.0118534	-2.66362	0.000486592	0.332329	1.19666	2.34794	0.107656	0.287644	0.368513
ENSRNA049480891	-2.95251	0.0138301	-3.13921	0.0103253	0.133103	0.983764	1.11117	0.188237	0.232135	0.2733
ENSRNA049480899	2.13716	0.0128859	0.886066	0.152418	1.44328	0.266981	0.694565	0.604309	0.0161946	0.185828
ENSRNA049480904	-4.52328	2.87631e-05	-4.92604	6.43762e-05	0	1.35264	1.85216	0	0.0393357	0.505152
ENSRNA049480913	-5.45581	0.000193719	-6.00858	0.000100203	0.0530553	3.78394	5.50763	0.0750315	0.504746	0.725724
ENSRNA049480918	3.69672	0.000339277	3.84346	7.61148e-05	3.47485	0.276469	0.220802	0.259432	0.151598	0.0957723
ENSRNA049480922	0.961779	0.0311777	0.689016	0.0793966	0	0	0	0	0	0
ENSRNA049480928	-5.29408	0.000797791	-3.15946	0.000688463	1.6786	66.1498	14.7011	0.567503	20.3233	3.22394
ENSRNA049480989	0.961779	0.0311777	0.689016	0.0793966	0	0	0	0	0	0
ENSRNA049481110	0.961779	0.0311777	0.689016	0.0793966	0	0	0	0	0	0
ENSRNA049481119	0.961779	0.0311777	0.689016	0.0793966	0	0	0	0	0	0
ENSRNA049481247	0.961779	0.0311777	0.689016	0.0793966	0	0	0	0	0	0
ENSRNA049481253	0.961779	0.0311777	0.689016	0.0793966	0	0	0	0	0	0
ENSRNA049481287	0.961779	0.0311777	0.689016	0.0793966	0	0	0	0	0	0
ENSRNA049481293	1.74629	0.0317989	0.242016	0.853612	0.0665517	0	0.147271	0.0941184	0	0.208272
ENSRNA049481296	0.961779	0.0311777	-0.0863301	0.911214	0	0	0.0490902	0	0	0.069424
ENSRNA049481301	0.961779	0.0311777	0.689016	0.0793966	0	0	0	0	0	0
ENSRNA049481304	0.961779	0.0311777	0.689016	0.0793966	0	0	0	0	0	0
ENSRNA049481307	1.74629	0.0317989	1.47793	0.0793966	0.0665517	0	0	0.0941184	0	0
ENSRNA049481312	0.961779	0.0311777	0.689016	0.0793966	0	0	0	0	0	0
ENSRNA049481317	0.961779	0.0311777	0.689016	0.0793966	0	0	0	0	0	0
ENSRNA049481360	0.961779	0.0311777	0.689016	0.0793966	0	0	0	0	0	0
ENSRNA049481401	0.961779	0.0311777	0.689016	0.0793966	0	0	0	0	0	0
ENSRNA049481406	0.961779	0.0311777	0.689016	0.0793966	0	0	0	0	0	0
ENSRNA049481412	0.961779	0.0311777	0.689016	0.0793966	0	0	0	0	0	0
ENSRNA049481476	0.961779	0.0311777	0.689016	0.0793966	0	0	0	0	0	0
ENSRNA049481625	0.98919	0.270589	2.71621	0.0180006	0.246498	0.102776	0	0.183499	0.0571118	0
ENSRNA049481628	0.433923	0.478658	0.689016	0.0793966	0	0.0203565	0	0	0.0287884	0
ENSRNA049481631	0.961779	0.0311777	0.689016	0.0793966	0	0	0	0	0	0
ENSRNA049481777	0.961779	0.0311777	0.689016	0.0793966	0	0	0	0	0	0
ENSRNA049481778	0.961779	0.0311777	0.689016	0.0793966	0	0	0	0	0	0
ENSRNA049481781	-5.99565	0.00010503	-6.51172	1.11254e-05	0	3.93137	5.50329	0	1.28372	0.83876
ENSRNA049481784	0.961779	0.0311777	0.689016	0.0793966	0	0	0	0	0	0
ENSRNA049481787	0.961779	0.0311777	-0.253849	0.789787	0	0	0.0712147	0	0	0.100713
ENSRNA049481793	0.961779	0.0311777	0.689016	0.0793966	0	0	0	0	0	0
ENSRNA049481796	0.961779	0.0311777	0.689016	0.0793966	0	0	0	0	0	0
ENSRNA049481799	0.961779	0.0311777	0.689016	0.0793966	0	0	0	0	0	0
ENSRNA049481847	0.961779	0.0311777	0.689016	0.0793966	0	0	0	0	0	0
ENSRNA049481906	0.961779	0.0311777	0.689016	0.0793966	0	0	0	0	0	0
ENSRNA049481912	0.961779	0.0311777	0.689016	0.0793966	0	0	0	0	0	0
ENSRNA049481973	-0.747839	0.587196	0.668203	0.458713	0.0530553	0.221907	0.0265104	0.0750315	0.198876	0.0374914
ENSRNA049481976	-3.5809	2.77285e-05	-1.36932	0.00781274	21.6368	243.909	53.6448	6.07333	23.9277	12.9066
ENSRNA049481980	-4.41755	8.77612e-05	-3.41862	4.1108e-05	20.9513	419.939	204.742	7.14181	102.927	20.1231
ENSRNA049482007	1.74629	0.0317989	0.955804	0.274532	0.0665517	0	0.0265104	0.0941184	0	0.0374914
ENSRNA049482012	1.38358	0.0937575	2.1803	0.0170705	0.136495	0.0390862	0	0.12369	0.0277098	0
ENSRNA049482018	0.961779	0.0311777	0.689016	0.0793966	0	0	0	0	0	0
ENSRNA049482022	5.83285	3.83273e-05	5.55568	3.23405e-05	1.74376	0	0	0.534152	0	0
ENSRNA049482025	1.48835	0.0311777	1.21486	0.0793966	0.0366675	0	0	0.0518557	0	0
ENSRNA049482040	-3.89412	0.00110019	-3.59995	0.00140169	0.0665517	1.53307	1.25411	0.0941184	0.359096	0.244214
ENSRNA049482041	0.961779	0.0311777	0.689016	0.0793966	0	0	0	0	0	0
ENSRNA049482043	-2.48056	0.00276811	-1.79413	0.00859646	0.651161	3.53103	2.17981	0.327812	0.718182	0.406132
ENSRNA049482085	0.961779	0.0311777	0.689016	0.0793966	0	0	0	0	0	0
ENSRNA049482087	0.961779	0.0311777	0.689016	0.0793966	0	0	0	0	0	0
ENSRNA049482094	-0.677005	0.318907	-0.179069	0.816683	0.302444	0.506624	0.374424	0.15541	0.169461	0.216105
ENSRNA049482097	-0.677005	0.318907	-0.179069	0.816683	0.302444	0.506624	0.374424	0.15541	0.169461	0.216105
ENSRNA049482102	-0.677005	0.318907	-0.179069	0.816683	0.302444	0.506624	0.374424	0.15541	0.169461	0.216105
ENSRNA049482104	-0.677005	0.318907	-0.179069	0.816683	0.302444	0.506624	0.374424	0.15541	0.169461	0.216105
ENSRNA049482107	-4.93963	3.13961e-05	-4.59808	0.000148084	0	1.84379	1.49582	0	0.2311	0.525644
ENSRNA049482113	-4.93963	3.13961e-05	-4.63416	0.000112772	0	1.84379	1.52233	0	0.2311	0.498998
ENSRNA049482116	-4.93963	3.13961e-05	-4.63416	0.000112772	0	1.84379	1.52233	0	0.2311	0.498998
ENSRNA049482121	-4.93963	3.13961e-05	-4.63416	0.000112772	0	1.84379	1.52233	0	0.2311	0.498998
ENSRNA049482125	-3.02386	0.00207654	-3.69462	0.00306134	0.0366675	0.692294	1.23258	0.0518557	0.167586	0.54307
ENSRNA049482128	-3.02386	0.00207654	-3.69462	0.00306134	0.0366675	0.692294	1.23258	0.0518557	0.167586	0.54307
ENSRNA049482132	-3.02386	0.00207654	-3.69462	0.00306134	0.0366675	0.692294	1.23258	0.0518557	0.167586	0.54307
ENSRNA049482138	-3.02386	0.00207654	-3.69462	0.00306134	0.0366675	0.692294	1.23258	0.0518557	0.167586	0.54307
ENSRNA049482174	2.00583	0.0273302	1.72806	0.0433687	0.0863311	0	0	0.0656763	0	0
ENSRNA049482178	3.07345	0.00220731	2.80031	0.00296077	0.233001	0	0	0.148369	0	0
ENSRNA049482182	2.62683	0.0595738	2.34797	0.0860445	0.3786	0.0203565	0.0245451	0.273535	0.0287884	0.034712
ENSRNA049482185	4.68889	0.000311911	4.40696	0.000346918	0.798761	0	0	0.363663	0	0
ENSRNA049482201	0.961779	0.0311777	0.689016	0.0793966	0	0	0	0	0	0
ENSRNA049482203	0.961779	0.0311777	0.689016	0.0793966	0	0	0	0	0	0
ENSRNA049482206	0.961779	0.0311777	0.689016	0.0793966	0	0	0	0	0	0
ENSRNA049482210	0.961779	0.0311777	0.689016	0.0793966	0	0	0	0	0	0
ENSRNA049482214	0.185201	0.825527	-0.094336	0.906421	0.0366675	0.0604361	0.0720216	0.0518557	0.0462696	0.0581577
ENSRNA049482216	3.08181	0.0139758	2.81806	0.0193787	0.276382	0	0	0.20727	0	0
ENSRNA049482220	3.08181	0.0139758	2.81806	0.0193787	0.276382	0	0	0.20727	0	0
ENSRNA049482224	0.961779	0.0311777	0.689016	0.0793966	0	0	0	0	0	0
ENSRNA049482229	0.314357	0.474623	1.52695	0.0488269	0.618885	0.522734	0.222767	0.184862	0.131298	0.115847
ENSRNA049482232	0.103799	0.823507	1.20483	0.0599498	0.688829	0.682332	0.300333	0.218674	0.219803	0.109555
ENSRNA049482236	4.44199	0.00262837	3.38153	0.00663045	1.15419	0.0459535	0.100497	0.525156	0.064988	0.071386
ENSRNA049482241	3.71833	0.000373006	3.44867	0.000410733	0.366105	0	0	0.148306	0	0
ENSRNA049482245	0.961779	0.0311777	0.689016	0.0793966	0	0	0	0	0	0
ENSRNA049482248	2.87577	0.000157259	3.66936	0.000106707	18.4801	2.55071	1.50565	2.91961	0.609977	0.521901
ENSRNA049482250	1.29646	0.0311777	1.00853	0.191943	4.10077	1.61054	2.2424	1.41829	0.467642	1.15663
ENSRNA049482254	0.961779	0.0311777	0.689016	0.0793966	0	0	0	0	0	0
ENSRNA049482262	0.961779	0.0311777	0.689016	0.0793966	0	0	0	0	0	0
ENSRNA049482267	0.961779	0.0311777	0.689016	0.0793966	0	0	0	0	0	0
ENSRNA049482271	0.807348	0.0460817	1.86143	0.000848512	4.75154	2.7761	1.30823	0.481852	0.793415	0.335546
ENSRNA049482337	0.961779	0.0311777	0.689016	0.0793966	0	0	0	0	0	0
ENSRNA049482340	0.961779	0.0311777	0.689016	0.0793966	0	0	0	0	0	0
ENSRNA049482344	0.961779	0.0311777	0.689016	0.0793966	0	0	0	0	0	0
ENSRNA049482356	0.433923	0.478658	0.156868	0.789787	0	0.0203565	0.0237382	0	0.0287884	0.0335709
ENSRNA049482359	0.961779	0.0311777	0.689016	0.0793966	0	0	0	0	0	0
ENSRNA049482367	1.43704	0.00937241	1.01095	0.135354	4.46405	1.63026	2.46401	1.04554	0.398155	1.1956
ENSRNA049482369	0.961779	0.0311777	0.689016	0.0793966	0	0	0	0	0	0
ENSRNA049482376	-5.07651	9.67897e-05	-4.09048	0.000102502	5.57871	170.281	85.4994	2.36906	32.9558	13.5516
ENSRNA049482379	1.74629	0.0317989	1.47793	0.0793966	0.0665517	0	0	0.0941184	0	0
ENSRNA049482383	-2.22024	0.00470959	-1.15184	0.0793966	0.222826	1.22217	0.57426	0.126397	0.2566	0.185725
ENSRNA049482385	-2.17588	0.00470691	-1.15184	0.0793966	0.222826	1.17884	0.57426	0.126397	0.231385	0.185725
ENSRNA049482389	0.961779	0.0311777	0.689016	0.0793966	0	0	0	0	0	0
ENSRNA049482394	0.961779	0.0311777	0.689016	0.0793966	0	0	0	0	0	0
ENSRNA049482397	0.961779	0.0311777	0.689016	0.0793966	0	0	0	0	0	0
ENSRNA049482401	0.961779	0.0311777	0.689016	0.0793966	0	0	0	0	0	0
ENSRNA049482403	0.961779	0.0311777	0.689016	0.0793966	0	0	0	0	0	0
ENSRNA049482408	0.961779	0.0311777	0.689016	0.0793966	0	0	0	0	0	0
ENSRNA049482412	0.961779	0.0311777	0.689016	0.0793966	0	0	0	0	0	0
ENSRNA049482415	0.961779	0.0311777	0.689016	0.0793966	0	0	0	0	0	0
ENSRNA049482489	0.961779	0.0311777	-1.9286	0.0249264	0	0	0.222767	0	0	0.115847
ENSRNA049482505	0.961779	0.0311777	0.689016	0.0793966	0	0	0	0	0	0
ENSRNA049482518	0.961779	0.0311777	0.689016	0.0793966	0	0	0	0	0	0
ENSRNA049482520	1.70328	0.0973279	1.41675	0.154	0.106111	0	0	0.150063	0	0
ENSRNA049482524	0.961779	0.0311777	0.689016	0.0793966	0	0	0	0	0	0
ENSRNA049482530	1.85952	0.112498	1.57128	0.168856	0.159166	0	0	0.225094	0	0
ENSRNA049482533	0.961779	0.0311777	0.689016	0.0793966	0	0	0	0	0	0
ENSRNA049482574	0.961779	0.0311777	0.689016	0.0793966	0	0	0	0	0	0
ENSRNA049482578	0.961779	0.0311777	0.689016	0.0793966	0	0	0	0	0	0
ENSRNA049482588	0.961779	0.0311777	0.689016	0.0793966	0	0	0	0	0	0
ENSRNA049482653	0.961779	0.0311777	0.689016	0.0793966	0	0	0	0	0	0
ENSRNA049482664	0.961779	0.0311777	-0.248525	0.789787	0	0	0.0736353	0	0	0.104136
ENSRNA049482668	0.180076	0.815815	0.159917	0.789787	0	0.0374593	0.0245451	0	0.0529755	0.034712
ENSRNA049482671	-0.329947	0.68171	0.156868	0.789787	0	0.06631	0.0237382	0	0.0564031	0.0335709
ENSRNA049482676	0.961779	0.0311777	0.156868	0.789787	0	0	0.0237382	0	0	0.0335709
ENSRNA049482678	-0.335305	0.662241	-1.0285	0.243197	0	0.0646831	0.121112	0	0.0566009	0.0914355
ENSRNA049482680	0.961779	0.0311777	0.689016	0.0793966	0	0	0	0	0	0
ENSRNA049482686	0.961779	0.0311777	0.689016	0.0793966	0	0	0	0	0	0
ENSRNA049482689	0.961779	0.0311777	0.689016	0.0793966	0	0	0	0	0	0
ENSRNA049482694	0.961779	0.0311777	0.689016	0.0793966	0	0	0	0	0	0
ENSRNA049482788	0.961779	0.0311777	0.689016	0.0793966	0	0	0	0	0	0
ENSRNA049482795	2.53331	0.0311777	2.25599	0.0710124	0.199725	0	0	0.181909	0	0
ENSRNA049482814	2.12034	0.0750258	1.84979	0.112627	0.183338	0	0	0.259279	0	0
ENSRNA049482817	0.961779	0.0311777	0.689016	0.0793966	0	0	0	0	0	0
ENSRNA049482820	0.961779	0.0311777	0.689016	0.0793966	0	0	0	0	0	0
ENSRNA049482856	2.85833	0.0108786	2.59348	0.0153159	0.20983	0	0	0.148895	0	0
ENSRNA049482886	0.961779	0.0311777	0.689016	0.0793966	0	0	0	0	0	0
ENSRNA049482889	0.961779	0.0311777	0.689016	0.0793966	0	0	0	0	0	0
ENSRNA049482892	1.16748	0.0321538	0.990178	0.173795	4.12055	1.73304	2.19689	1.48992	0.431969	1.07604
ENSRNA049482893	-3.49205	0.000126717	-2.46957	0.000189547	73.9157	784.097	378.35	25.3547	159.863	33.0723
ENSRNA049482918	0.961779	0.0311777	0.689016	0.0793966	0	0	0	0	0	0
ENSRNA049482923	0.961779	0.0311777	0.689016	0.0793966	0	0	0	0	0	0
ENSRNA049483037	0.961779	0.0311777	0.689016	0.0793966	0	0	0	0	0	0
ENSRNA049483056	0.961779	0.0311777	0.689016	0.0793966	0	0	0	0	0	0
ENSRNA049483060	0.961779	0.0311777	0.689016	0.0793966	0	0	0	0	0	0
ENSRNA049483063	0.961779	0.0311777	0.689016	0.0793966	0	0	0	0	0	0
ENSRNA049483068	0.961779	0.0311777	0.689016	0.0793966	0	0	0	0	0	0
ENSRNA049483072	0.961779	0.0311777	0.689016	0.0793966	0	0	0	0	0	0
ENSRNA049483097	0.961779	0.0311777	0.689016	0.0793966	0	0	0	0	0	0
ENSRNA049483109	0.961779	0.0311777	0.689016	0.0793966	0	0	0	0	0	0
ENSRNA049483112	1.74629	0.0317989	1.47793	0.0793966	0.0665517	0	0	0.0941184	0	0
ENSRNA049483116	0.961779	0.0311777	0.689016	0.0793966	0	0	0	0	0	0
ENSRNA049483121	3.47227	0.0218544	3.20867	0.0293024	0.463111	0	0	0.406685	0	0
ENSRNA049483142	0.961779	0.0311777	0.689016	0.0793966	0	0	0	0	0	0
ENSRNA049483145	1.70328	0.0973279	0.887649	0.401771	0.106111	0	0.0245451	0.150063	0	0.034712
ENSRNA049483150	1.17462	0.22958	1.95408	0.0756193	0.142778	0.0390862	0	0.132009	0.0277098	0
ENSRNA049483155	0.961779	0.0311777	0.689016	0.0793966	0	0	0	0	0	0
ENSRNA049483159	1.21843	0.164161	0.182875	0.846351	0.0665517	0.0203565	0.0775659	0.0941184	0.0287884	0.0649964
ENSRNA049483162	-1.74415	0.0111476	0.159917	0.789787	0	0.180315	0.0245451	0	0.0714451	0.034712
ENSRNA049483166	1.4946	0.0306636	1.22379	0.0549644	0.0332759	0	0	0.0470592	0	0
ENSRNA049483172	0.961779	0.0311777	0.689016	0.0793966	0	0	0	0	0	0
ENSRNA049483176	1.13009	0.289191	-0.718693	0.412967	0.0998276	0.0374593	0.170554	0.141178	0.0529755	0.0854261
ENSRNA049483178	-0.341369	0.638398	-0.620182	0.376351	0	0.0604361	0.0720216	0	0.0462696	0.0581577
ENSRNA049483181	3.71114	0.0250285	2.39316	0.0853903	0.60639	0	0.0502486	0.544211	0	0.035693
ENSRNA049483187	3.70622	0.000599222	2.65505	0.020924	0.388775	0	0.0490902	0.183183	0	0.069424
ENSRNA049483191	2.11288	0.0318903	0.48049	0.40355	0.41866	0.096902	0.300333	0.170649	0.0710933	0.109555
ENSRNA049483195	0.961779	0.0311777	0.689016	0.0793966	0	0	0	0	0	0
ENSRNA049483212	0.961779	0.0311777	0.689016	0.0793966	0	0	0	0	0	0
ENSRNA049483214	0.961779	0.0311777	0.689016	0.0793966	0	0	0	0	0	0
ENSRNA049483215	0.961779	0.0311777	0.689016	0.0793966	0	0	0	0	0	0
ENSRNA049483218	0.961779	0.0311777	0.689016	0.0793966	0	0	0	0	0	0
ENSRNA049483221	0.961779	0.0311777	0.689016	0.0793966	0	0	0	0	0	0
ENSRNA049483223	0.961779	0.0311777	0.689016	0.0793966	0	0	0	0	0	0
ENSRNA049483263	0.961779	0.0311777	0.689016	0.0793966	0	0	0	0	0	0
ENSRNA049483266	0.961779	0.0311777	0.689016	0.0793966	0	0	0	0	0	0
ENSRNA049483268	0.961779	0.0311777	0.689016	0.0793966	0	0	0	0	0	0
ENSRNA049483271	0.961779	0.0311777	0.689016	0.0793966	0	0	0	0	0	0
ENSRNA049483274	0.961779	0.0311777	0.689016	0.0793966	0	0	0	0	0	0
ENSRNA049483276	0.961779	0.0311777	0.689016	0.0793966	0	0	0	0	0	0
ENSRNA049483280	0.961779	0.0311777	0.689016	0.0793966	0	0	0	0	0	0
ENSRNA049483282	0.961779	0.0311777	0.689016	0.0793966	0	0	0	0	0	0
ENSRNA049483284	0.961779	0.0311777	0.689016	0.0793966	0	0	0	0	0	0
ENSRNA049483285	0.961779	0.0311777	0.689016	0.0793966	0	0	0	0	0	0
ENSRNA049483287	0.961779	0.0311777	0.689016	0.0793966	0	0	0	0	0	0
ENSRNA049483290	0.961779	0.0311777	0.689016	0.0793966	0	0	0	0	0	0
ENSRNA049483293	0.961779	0.0311777	0.689016	0.0793966	0	0	0	0	0	0
ENSRNA049483296	0.961779	0.0311777	0.689016	0.0793966	0	0	0	0	0	0
ENSRNA049483298	0.961779	0.0311777	0.689016	0.0793966	0	0	0	0	0	0
ENSRNA049483300	0.961779	0.0311777	0.689016	0.0793966	0	0	0	0	0	0
ENSRNA049483301	0.961779	0.0311777	0.689016	0.0793966	0	0	0	0	0	0
ENSRNA049483305	0.961779	0.0311777	0.689016	0.0793966	0	0	0	0	0	0
ENSRNA049483310	0.961779	0.0311777	0.689016	0.0793966	0	0	0	0	0	0
ENSRNA049483312	0.961779	0.0311777	0.689016	0.0793966	0	0	0	0	0	0
ENSRNA049483316	0.961779	0.0311777	0.689016	0.0793966	0	0	0	0	0	0
ENSRNA049483318	0.961779	0.0311777	0.689016	0.0793966	0	0	0	0	0	0
ENSRNA049483321	0.961779	0.0311777	0.689016	0.0793966	0	0	0	0	0	0
ENSRNA049483322	0.961779	0.0311777	0.689016	0.0793966	0	0	0	0	0	0
ENSRNA049483326	0.961779	0.0311777	0.689016	0.0793966	0	0	0	0	0	0
ENSRNA049483328	0.961779	0.0311777	0.689016	0.0793966	0	0	0	0	0	0
ENSRNA049483330	0.961779	0.0311777	0.689016	0.0793966	0	0	0	0	0	0
ENSRNA049483333	0.961779	0.0311777	0.689016	0.0793966	0	0	0	0	0	0
ENSRNA049483338	0.961779	0.0311777	0.689016	0.0793966	0	0	0	0	0	0
ENSRNA049483341	0.961779	0.0311777	0.689016	0.0793966	0	0	0	0	0	0
ENSRNA049483344	0.961779	0.0311777	0.689016	0.0793966	0	0	0	0	0	0
ENSRNA049483346	0.961779	0.0311777	0.689016	0.0793966	0	0	0	0	0	0
ENSRNA049483349	0.961779	0.0311777	0.689016	0.0793966	0	0	0	0	0	0
ENSRNA049483353	0.961779	0.0311777	0.689016	0.0793966	0	0	0	0	0	0
ENSRNA049483356	0.961779	0.0311777	0.689016	0.0793966	0	0	0	0	0	0
ENSRNA049483358	0.961779	0.0311777	0.689016	0.0793966	0	0	0	0	0	0
ENSRNA049483361	0.961779	0.0311777	0.689016	0.0793966	0	0	0	0	0	0
ENSRNA049483365	0.961779	0.0311777	0.689016	0.0793966	0	0	0	0	0	0
ENSRNA049483367	0.961779	0.0311777	0.689016	0.0793966	0	0	0	0	0	0
ENSRNA049483371	0.961779	0.0311777	0.689016	0.0793966	0	0	0	0	0	0
ENSRNA049483373	0.961779	0.0311777	0.689016	0.0793966	0	0	0	0	0	0
ENSRNA049483376	0.961779	0.0311777	0.689016	0.0793966	0	0	0	0	0	0
ENSRNA049483378	0.961779	0.0311777	0.689016	0.0793966	0	0	0	0	0	0
ENSRNA049483382	0.961779	0.0311777	0.689016	0.0793966	0	0	0	0	0	0
ENSRNA049483384	0.961779	0.0311777	0.689016	0.0793966	0	0	0	0	0	0
ENSRNA049483388	0.961779	0.0311777	0.689016	0.0793966	0	0	0	0	0	0
ENSRNA049483391	0.961779	0.0311777	0.689016	0.0793966	0	0	0	0	0	0
ENSRNA049483395	0.961779	0.0311777	0.689016	0.0793966	0	0	0	0	0	0
ENSRNA049483398	0.961779	0.0311777	0.689016	0.0793966	0	0	0	0	0	0
ENSRNA049483401	0.961779	0.0311777	0.689016	0.0793966	0	0	0	0	0	0
ENSRNA049483433	-0.333519	0.669844	0.689016	0.0793966	0	0.0636897	0	0	0.0500006	0
ENSRNA049483443	0.961779	0.0311777	0.689016	0.0793966	0	0	0	0	0	0
ENSRNA049483448	0.961779	0.0311777	0.689016	0.0793966	0	0	0	0	0	0
ENSRNA049483455	0.961779	0.0311777	0.689016	0.0793966	0	0	0	0	0	0
ENSRNA049483465	0.961779	0.0311777	0.689016	0.0793966	0	0	0	0	0	0
ENSRNA049483469	-0.121293	0.783118	0.645609	0.0420864	16.6363	19.3345	10.7494	2.9383	6.05542	1.7418
ENSRNA049483473	3.74727	0.00031953	4.78129	0.000159804	212.703	15.9012	7.47046	63.3224	4.56551	1.43607
ENSRNA049483476	3.01018	0.000756552	4.01812	0.000299865	233.919	28.8807	14.3051	72.133	8.14847	4.06919
ENSRNA049483482	1.00112	0.435939	0.820585	0.540802	0.246498	0.150356	0.216416	0.183499	0.107414	0.251923
ENSRNA049483495	1.16333	0.0311777	0.954178	0.168041	4.20398	1.77411	2.29381	1.37136	0.354889	1.06437
ENSRNA049483501	0.961779	0.0311777	0.689016	0.0793966	0	0	0	0	0	0
ENSRNA049483503	-4.06664	3.58177e-05	-1.76559	0.000769805	31.1098	507.472	102.341	7.26894	89.6805	16.8402
ENSRNA049483506	0.961779	0.0311777	0.689016	0.0793966	0	0	0	0	0	0
ENSRNA049483509	0.961779	0.0311777	0.689016	0.0793966	0	0	0	0	0	0
ENSRNA049483528	0.961779	0.0311777	0.689016	0.0793966	0	0	0	0	0	0
ENSRNA049483557	0.961779	0.0311777	0.689016	0.0793966	0	0	0	0	0	0
ENSRNA049483560	0.961779	0.0311777	0.689016	0.0793966	0	0	0	0	0	0
ENSRNA049483561	0.961779	0.0311777	0.689016	0.0793966	0	0	0	0	0	0
ENSRNA049483562	0.961779	0.0311777	0.689016	0.0793966	0	0	0	0	0	0
ENSRNA049483565	-0.595112	0.434831	0.689016	0.0793966	0	0.0781723	0	0	0.0554196	0
ENSRNA049483577	0.961779	0.0311777	0.689016	0.0793966	0	0	0	0	0	0
ENSRNA049483579	3.87141	0.000215078	3.07586	0.00340034	0.422051	0	0.0265104	0.152264	0	0.0374914
ENSRNA049483616	1.73707	0.0444666	1.46494	0.0793966	0.0733351	0	0	0.103711	0	0
ENSRNA049483682	0.961779	0.0311777	0.689016	0.0793966	0	0	0	0	0	0
ENSRNA049483685	0.961779	0.0311777	0.689016	0.0793966	0	0	0	0	0	0
ENSRNA049483691	0.961779	0.0311777	0.689016	0.0793966	0	0	0	0	0	0
ENSRNA049483694	0.961779	0.0311777	0.689016	0.0793966	0	0	0	0	0	0
ENSRNA049483696	0.961779	0.0311777	0.689016	0.0793966	0	0	0	0	0	0
ENSRNA049483699	0.961779	0.0311777	0.689016	0.0793966	0	0	0	0	0	0
ENSRNA049483702	0.961779	0.0311777	0.689016	0.0793966	0	0	0	0	0	0
ENSRNA049483705	-1.87255	0.0481206	-1.0863	0.175392	0.119607	0.58019	0.295244	0.0861751	0.292481	0.115665
ENSRNA049483709	0.961779	0.0311777	0.689016	0.0793966	0	0	0	0	0	0
ENSRNA049483715	0.961779	0.0311777	0.689016	0.0793966	0	0	0	0	0	0
ENSRNA049483718	0.961779	0.0311777	0.689016	0.0793966	0	0	0	0	0	0
ENSRNA049483721	0.961779	0.0311777	0.689016	0.0793966	0	0	0	0	0	0
ENSRNA049483724	0.961779	0.0311777	0.689016	0.0793966	0	0	0	0	0	0
ENSRNA049483726	0.961779	0.0311777	0.689016	0.0793966	0	0	0	0	0	0
ENSRNA049483741	0.961779	0.0311777	0.689016	0.0793966	0	0	0	0	0	0
ENSRNA049483745	0.961779	0.0311777	0.689016	0.0793966	0	0	0	0	0	0
ENSRNA049483748	0.961779	0.0311777	0.689016	0.0793966	0	0	0	0	0	0
ENSRNA049483753	0.961779	0.0311777	0.689016	0.0793966	0	0	0	0	0	0
ENSRNA049483757	1.74629	0.0317989	1.47793	0.0793966	0.0665517	0	0	0.0941184	0	0
ENSRNA049483766	0.961779	0.0311777	0.689016	0.0793966	0	0	0	0	0	0
ENSRNA049483769	0.961779	0.0311777	0.689016	0.0793966	0	0	0	0	0	0
ENSRNA049483774	0.961779	0.0311777	0.689016	0.0793966	0	0	0	0	0	0
ENSRNA049483776	0.961779	0.0311777	0.689016	0.0793966	0	0	0	0	0	0
ENSRNA049483779	0.961779	0.0311777	0.689016	0.0793966	0	0	0	0	0	0
ENSRNA049483782	6.77612	7.57155e-05	6.50671	6.39227e-05	3.74816	0	0	1.46643	0	0
ENSRNA049483786	0.961779	0.0311777	0.689016	0.0793966	0	0	0	0	0	0
ENSRNA049483789	0.961779	0.0311777	0.689016	0.0793966	0	0	0	0	0	0
ENSRNA049483792	0.961779	0.0311777	0.689016	0.0793966	0	0	0	0	0	0
ENSRNA049483795	0.961779	0.0311777	0.689016	0.0793966	0	0	0	0	0	0
ENSRNA049483797	0.961779	0.0311777	0.689016	0.0793966	0	0	0	0	0	0
ENSRNA049483800	0.961779	0.0311777	0.689016	0.0793966	0	0	0	0	0	0
[truncated: 41,051 more rows]
