# Supplementary material for: Comparing apoplastic root barrier formation and morphology in six crop species cultivated in soil vs. hydroponics
Source: Planta. 2025 Nov 1;262(6):141. doi: 10.1007/s00425-025-04862-3 (PMC12579656; doi:10.1007/s00425-025-04862-3)
Supplement: Supplementary file 2 — Supplementary file2 (XLSX 2712 KB) [file 425_2025_4862_MOESM2_ESM.xlsx]

## Sheet: Info
	Supporting Information - Supplementary Table 2 Journal Name: Planta: An International Journal of Plant Biology Article title: Comparing apoplastic root barrier formation and morphology in six crop species cultivated in soil vs. hydroponics Authors: Jorge Carvajal¹*#, Kiran Suresh¹#, Sabarna Bhattacharyya², Viktoria V. Zeisler-Diehl¹, Tobias Wojciechowski³, Lukas Schreiber¹ ¹Department of Ecophysi…
	Table S2	Gene Ontology (GO) enrichment analysis and cross-comparison of differentially expressed genes in the barley seminal root soil grown zone A with hydroponically grown zone A and hydroponically zone B root. The GO terms are obtained in shinyGO after adding the list of genes obtained from the venn diagram (Figure 6c)
	Sheets
a	Common_Up_Reg_Both	Commonly UP-Regulated in both the regions: (Soil Zone A vs Hydroponics Zone A) & (Soil Zone A vs Hydroponics Zone B)
b	Only_Up_SoilZA_vs_HydroZA	Only UP-Regulated in ZA: (Soil Zone A vs Hydroponics Zone A)
c	Only_Up_SoilZA_vs_HydroZB	Only UP-Regulated in ZB: (Soil Zone A vs Hydroponics Zone B)
d	Common_Down_Reg_Both	Commonly DOWN-Regulated in both the regions: (Soil Zone A vs Hydroponics Zone A) & (Soil Zone A vs Hydroponics Zone B)
e	Only_Down_SoilZA_vs_HydroZA	Only Down-Regulated in ZA: (Soil Zone A vs Hydroponics Zone A)
f	Only_Down_SoilZA_vs_HydroZB	Only Down-Regulated in ZB: (Soil Zone A vs Hydroponics Zone B)

## Sheet: a. Common_Up_Reg_Both
Commonly UP-Regulated in both the regions: (Soil Zone A vs Hydroponics Zone A) & (Soil Zone A vs Hydroponics Zone B)
Enrichment FDR	nGenes	Pathway Genes	Fold Enrichment	Pathways (click for details)
2e-09	9	10	14.3	Mitochondrial respiratory chain complex IV
6.3e-11	11	13	13.4	Pos. reg. of translational fidelity
3.1e-09	10	13	12.2	Mitochondrial ATP synthesis coupled proton transport
0.0079	3	4	11.9	Calcium-dependent phospholipase A2 activity
3.1e-27	31	42	11.7	Electron transport coupled proton transport
3.1e-27	31	42	11.7	Energy coupled proton transmembrane transport, against electrochemical gradient
0.00018	5	7	11.3	Response to herbicide
2.4e-26	32	47	10.8	Proton-transporting ATP synthase complex, catalytic core F(1)
0.0019	4	6	10.6	Proton motive force dependent protein transmembrane transporter activity
0.0019	4	6	10.6	TAT protein transport complex
1.7e-10	13	20	10.3	Photosystem II stabilization
6.8e-09	11	17	10.3	Respiratory chain complex IV
1.2e-26	34	53	10.2	Proton channel activity
1.2e-26	34	53	10.2	Proton-transporting ATP synthase activity, rotational mechanism
0.00043	5	8	9.9	Protein transport by the Tat complex
2.6e-06	8	13	9.8	Electron transporter, transferring electrons within cytochrome b6/f complex of p
1e-10	14	23	9.7	Mitochondrial electron transport, cytochrome c to oxygen
0.018	3	5	9.5	Arachidonate transport
0.018	3	5	9.5	Arachidonic acid secretion
0.018	3	5	9.5	Icosanoid secretion
0.018	3	5	9.5	Icosanoid transport
4e-09	12	20	9.5	Photosynthetic electron transport in photosystem I
0.0041	4	7	9.1	Endonucleolytic cleavage in ITS1 to separate SSU-rRNA from 5.8S rRNA and LSU-rRN
0.00021	6	11	8.7	Cell-cell signaling
0.00021	6	11	8.7	Cell-cell signaling involved in cell fate commitment
1e-33	49	89	8.7	Proton-transporting ATP synthase complex
1.4e-84	123	224	8.7	Small ribosomal subunit
4.1e-09	13	24	8.6	Reg. of photosynthesis, light reaction
4.3e-106	155	285	8.6	RRNA binding
3.7e-33	50	95	8.4	ATP biosynthetic proc.
3.7e-33	50	95	8.4	ATP synthesis coupled proton transport
3.7e-33	50	95	8.4	Energy coupled proton transport, down electrochemical gradient
7.8e-09	13	25	8.3	Reg. of generation of precursor metabolites and energy
4.8e-21	32	62	8.2	Proton-transporting two-sector ATPase complex, catalytic domain
1.7e-14	22	43	8.1	Mitochondrial proton-transporting ATP synthase complex
0.00038	6	12	7.9	Nucleosomal DNA binding
2.1e-32	51	102	7.9	Purine nucleoside triphosphate biosynthetic proc.
2.1e-32	51	102	7.9	Purine ribonucleoside triphosphate metabolic proc.
1.7e-29	48	100	7.6	Quinone binding
2.1e-30	51	110	7.4	Ribonucleoside triphosphate biosynthetic proc.
0.00066	6	13	7.3	Nucleosome positioning
1.8e-39	67	146	7.3	Oxidative phosphorylation
7.1e-15	25	55	7.2	Photosystem II reaction center
3.9e-17	29	64	7.2	Ribosomal small subunit assembly
0.012	4	9	7.1	Alkylbase DNA N-glycosylase activity
0.012	4	9	7.1	DNA-3-methyladenine glycosylase activity
0.012	4	9	7.1	DNA-3-methylbase glycosylase activity
3.2e-07	12	27	7.1	Endopeptidase Clp complex
2e-53	93	208	7.1	Oxidoreduction-driven active transmembrane transporter activity
1.6e-204	346	774	7.1	Structural constituent of ribosome
9.1e-53	93	211	7	Nucleosome
4.9e-29	51	116	7	Proton-transporting two-sector ATPase complex
4.4e-31	55	126	6.9	ATP synthesis coupled electron transport
4.1e-52	93	214	6.9	DNA packaging complex
2e-201	350	809	6.9	Ribosome
1.5e-41	75	175	6.8	NADH dehydrogenase (quinone) activity
3e-44	80	187	6.8	NADH dehydrogenase activity
4.5e-09	16	38	6.7	Electron transporter, transferring electrons within the cyclic electron transpor
2.1e-06	11	26	6.7	Heme transmembrane transporter activity
2e-07	13	31	6.7	Heme transport
1e-10	19	45	6.7	Proton-transporting ATP synthase complex, coupling factor F(o)
2e-07	13	31	6.7	Reg. of photosynthesis
1.3e-36	67	159	6.7	Respiratory electron transport chain
9.8e-05	8	19	6.7	Ribulose-bisphosphate carboxylase activity
1.3e-28	53	128	6.6	Nucleoside triphosphate metabolic proc.
9.4e-42	77	184	6.6	Oxidoreductase activity, acting on NAD(P)H, quinone or similar compound as accep
7.7e-08	14	34	6.5	Large ribosomal subunit rRNA binding
1.2e-14	27	66	6.5	Mitochondrial respiratory chain complex I
1.2e-14	27	66	6.5	NADH dehydrogenase complex
1.2e-14	27	66	6.5	Respiratory chain complex I
1.9e-196	356	864	6.5	Structural molecule activity
1.3e-06	12	30	6.4	ATPase binding
0.019	4	10	6.4	Intrinsic component of thylakoid membrane
0.0017	6	15	6.4	Mitochondrial proton-transporting ATP synthase complex, catalytic sector F(1)
1.4e-05	10	25	6.4	Photosynthetic electron transport in photosystem II
1.4e-34	66	164	6.4	Respirasome
0.00015	8	20	6.4	Ribonucleoside binding
1.1e-103	197	492	6.4	Ribosomal subunit
3.2e-13	25	63	6.3	Aerobic electron transport chain
1.9e-21	41	103	6.3	Mitochondrial respirasome
8.8e-25	48	122	6.3	Nucleosome assembly
4.8e-07	13	33	6.3	Pos. reg. of cellular amide metabolic proc.
4.8e-07	13	33	6.3	Pos. reg. of translation
1.9e-21	41	103	6.3	Respiratory chain complex
1.3e-27	53	133	6.3	Ribosome assembly
1.3e-24	48	123	6.2	Chromatin assembly
5.3e-12	23	59	6.2	Mitochondrial ATP synthesis coupled electron transport
5.1e-06	11	28	6.2	Sulfation
8.2e-40	80	210	6.1	Aerobic respiration
8.7e-45	90	236	6.1	Cellular respiration
0.00022	8	21	6.1	Nucleoside binding
8.7e-45	90	236	6.1	Protein heterodimerization activity
8.6e-11	21	55	6.1	Proton-transporting two-sector ATPase complex, proton-transporting domain
0.0069	5	13	6.1	Ubiquinone binding
7.1e-24	48	127	6	Chromatin assembly or disassembly
1e-07	15	40	6	Cytochrome-c oxidase activity
1.2e-11	23	61	6	Organellar large ribosomal subunit
1e-07	15	40	6	Oxidoreductase activity, acting on a heme group of donors
2.3e-23	48	130	5.9	DNA packaging
1.1e-06	13	35	5.9	Iron coordination entity transport
1e-17	36	97	5.9	Mitochondrial ribosome
8.9e-20	40	107	5.9	Photosystem I
1.8e-10	21	57	5.9	Ribosomal large subunit assembly
0.0009	7	19	5.9	Structural constituent of cytoskeleton
2.9e-16	33	89	5.9	Transmembrane transporter complex
1.6e-16	34	93	5.8	Cytosolic small ribosomal subunit
1.5e-17	36	98	5.8	Organellar ribosome
1.4e-40	85	233	5.8	Oxidoreductase activity, acting on NAD(P)H
4.2e-06	12	33	5.8	Reg. of translational fidelity
1.5e-06	13	36	5.7	ATPase activity, coupled to transmembrane movement of ions, rotational mechanism
1.5e-06	13	36	5.7	ATPase-coupled ion transmembrane transporter activity
1.5e-06	13	36	5.7	Mitochondrial small ribosomal subunit
1.5e-06	13	36	5.7	Proton-transporting ATPase activity, rotational mechanism
0.01	5	14	5.7	Receptor serine/threonine kinase binding
1.5e-22	48	135	5.6	Nucleosome organization
0.0013	7	20	5.6	Photosynthesis, dark reaction
0.0013	7	20	5.6	Reductive pentose-phosphate cycle
5e-18	39	112	5.5	Ribosomal small subunit biogenesis
6.9e-48	108	319	5.4	ATP metabolic proc.
3.2e-40	90	264	5.4	Energy derivation by oxidation of organic compounds
3.2e-41	93	275	5.4	Proton transmembrane transport
2e-15	34	100	5.4	Transporter complex
0.039	4	12	5.3	Calcium-mediated signaling
3.9e-16	36	107	5.3	Cation channel activity
8.9e-27	61	183	5.3	Inner mitochondrial membrane protein complex
0.005	6	18	5.3	Mitochondrial electron transport, NADH to ubiquinone
0.005	6	18	5.3	Mitochondrial proton-transporting ATP synthase complex, coupling factor F(o)
9.2e-42	96	289	5.3	Protein-DNA complex
2.5e-23	53	159	5.3	Purine ribonucleotide biosynthetic proc.
2.2e-06	14	43	5.2	Cytochrome complex
2.9e-69	162	498	5.2	Electron transfer activity
1.2e-42	101	313	5.1	Mitochondrial protein-containing complex
3e-161	373	1172	5.1	Peptide biosynthetic proc.
5.6e-13	30	93	5.1	Photosynthetic electron transport chain
2.4e-22	53	166	5.1	Purine-containing compound biosynthetic proc.
5.5e-162	372	1160	5.1	Translation
2e-38	94	301	5	Chromatin
0.0069	6	19	5	Chromosome condensation
2.5e-65	159	508	5	Electron transport chain
5.5e-29	70	222	5	Photosynthesis, light reaction
0.019	5	16	5	Second-messenger-mediated signaling
4.9e-155	374	1224	4.9	Amide biosynthetic proc.
1.2e-19	48	155	4.9	Chromatin remodeling
3.9e-51	131	438	4.8	Photosynthesis
5e-32	81	268	4.8	Photosystem
1.2e-20	53	179	4.7	Ribonucleotide biosynthetic proc.
0.00011	11	37	4.7	Sulfotransferase activity
1e-49	130	443	4.7	Thylakoid membrane
4.8e-06	15	52	4.6	Iron ion transport
6.7e-21	55	190	4.6	Non-membrane-bounded organelle assembly
2.6e-148	380	1317	4.6	Peptide metabolic proc.
1.6e-57	154	537	4.6	Photosynthetic membrane
2.7e-20	53	182	4.6	Ribose phosphate biosynthetic proc.
7.7e-28	76	270	4.5	Large ribosomal subunit
5e-25	68	241	4.5	Proton transmembrane transporter activity
0.012	6	21	4.5	Response to nitrate
1.3e-68	187	665	4.5	Thylakoid
6.4e-45	126	457	4.4	Chloroplast thylakoid
2.4e-28	78	279	4.4	Cytosolic ribosome
8.1e-45	126	458	4.4	Plastid thylakoid
4.9e-137	382	1428	4.3	Cellular amide metabolic proc.
0.0073	7	26	4.3	Photorespiration
8.3e-06	16	61	4.2	Cytochrome complex assembly
0.041	5	19	4.2	Nitrate transmembrane transporter activity
1.6e-08	24	91	4.2	Translation initiation factor activity
3e-34	103	397	4.1	Mitochondrial membrane
0.019	6	23	4.1	Neg. reg. of DNA recombination
4.4e-05	14	54	4.1	Pos. reg. of gene expression
4.3e-16	48	186	4.1	Protein-DNA complex assembly
0.0093	7	27	4.1	Water channel activity
0.0093	7	27	4.1	Water transmembrane transporter activity
6.6e-64	200	802	4	Generation of precursor metabolites and energy
1.1e-17	55	220	4	Organelle assembly
0.024	6	24	4	Reg. of DNA recombination
1e-162	491	1996	3.9	Intracellular non-membrane-bounded organelle
4.4e-32	104	427	3.9	Mitochondrial envelope
1e-162	491	1996	3.9	Non-membrane-bounded organelle
1.2e-17	57	235	3.9	Nucleotide biosynthetic proc.
4.4e-39	126	515	3.9	Plastid membrane
7.4e-09	27	109	3.9	Response to water deprivation
9.5e-11	34	140	3.9	Ribosomal large subunit biogenesis
0.00044	12	50	3.8	ATP-dependent peptidase activity
3.4e-13	43	180	3.8	Cytosolic large ribosomal subunit
0.014	7	29	3.8	Fluid transport
2.1e-17	57	238	3.8	Nucleoside phosphate biosynthetic proc.
2.8e-13	43	179	3.8	Photosystem II
5.3e-32	106	443	3.8	Primary active transmembrane transporter activity
9.2e-15	48	200	3.8	Protein-DNA complex subunit organization
1.7e-08	27	113	3.8	Response to acid chemical
2.8e-66	215	889	3.8	Ribonucleoprotein complex
0.014	7	29	3.8	Water transport
4.6e-14	48	208	3.7	Chromatin organization
1.2e-56	195	843	3.7	Membrane protein complex
1.5e-22	76	323	3.7	Mitochondrial inner membrane
3.8e-16	55	237	3.7	Ribonucleoprotein complex assembly
5.4e-16	55	239	3.7	Ribonucleoprotein complex subunit organization
7.9e-06	19	83	3.6	Chlorophyll binding
1.2e-07	26	115	3.6	DNA-directed 5 -3 RNA polymerase activity
2.4e-09	32	141	3.6	Oxidoreductase complex
3.3e-07	24	105	3.6	Translational initiation
0.012	8	36	3.5	Carbon fixation
0.0012	12	55	3.5	Maturation of SSU-rRNA
0.0035	10	45	3.5	Maturation of SSU-rRNA from tricistronic rRNA transcript (SSU-rRNA, 5.8S rRNA, L
0.00033	14	64	3.5	Mitochondrial transmembrane transport
0.044	6	27	3.5	Nucleosome binding
3.3e-126	449	2065	3.5	Organonitrogen compound biosynthetic proc.
3e-20	77	359	3.4	Organelle inner membrane
0.0049	10	47	3.4	Plant-type secondary cell wall biogenesis
0.00081	13	61	3.4	Pyrophosphate hydrolysis-driven proton transmembrane transporter activity
1.7e-07	28	133	3.3	4 iron, 4 sulfur cluster binding
3.8e-97	372	1784	3.3	Chloroplast
8.8e-58	230	1111	3.3	Envelope
8.8e-58	230	1111	3.3	Organelle envelope
1.5e-101	388	1862	3.3	Plastid
1e-34	137	653	3.3	Plastid envelope
5.7e-07	26	124	3.3	RNA polymerase activity
0.0023	12	59	3.2	Protein quality control for misfolded or incompletely synthesized proteins
2.5e-13	56	282	3.2	Purine ribonucleotide metabolic proc.
0.0027	12	60	3.2	Transferase activity, transferring sulphur-containing groups
3.4e-23	103	534	3.1	Cation transmembrane transport
2.2e-29	131	680	3.1	Cellular protein-containing complex assembly
3.5e-11	47	238	3.1	Channel activity
1.4e-11	49	249	3.1	DNA conformation change
1e-23	103	526	3.1	Inorganic ion transmembrane transport
8e-09	37	189	3.1	Ion channel activity
1.2e-09	40	202	3.1	Mitochondrial matrix
3.5e-11	47	238	3.1	Passive transmembrane transporter activity
3.3e-27	117	593	3.1	Protein dimerization activity
0.032	8	42	3	Cell fate commitment
3e-08	37	198	3	Iron-sulfur cluster binding
3e-08	37	198	3	Metal cluster binding
0.00013	19	100	3	Protein-chromophore linkage
1.4e-18	85	450	3	Ribosome biogenesis
2.1e-26	126	684	2.9	Cation transport
4.6e-20	96	523	2.9	Chromosome
0.016	10	55	2.9	Mitochondrial translation
9.6e-27	132	732	2.9	Protein-containing complex assembly
4.8e-12	57	311	2.9	Purine-containing compound metabolic proc.
4.7e-12	56	302	2.9	Ribonucleotide metabolic proc.
1.2e-11	56	309	2.9	Ribose phosphate metabolic proc.
1.9e-05	26	148	2.8	Translation factor activity, RNA binding
1.3e-10	57	337	2.7	Anchoring junction
1.3e-10	57	337	2.7	Cell-cell junction
1.3e-10	57	337	2.7	Plasmodesma
8.9e-26	140	823	2.7	Protein-containing complex subunit organization
1.3e-10	57	337	2.7	Symplast
3e-05	27	161	2.7	Translation regulator activity
2.7e-05	27	160	2.7	Translation regulator activity, nucleic acid binding
2.3e-10	57	342	2.6	Cell junction
0.0026	17	105	2.6	Cytoplasmic translation
8.2e-13	75	463	2.6	Inorganic cation transmembrane transporter activity
4.5e-33	189	1145	2.6	Mitochondrion
0.031	10	60	2.6	O-methyltransferase activity
2.7e-44	259	1598	2.6	RNA binding
2.4e-12	78	502	2.5	Cation transmembrane transporter activity
1.9e-05	31	195	2.5	Hydrogen peroxide catabolic proc.
6.4e-10	62	399	2.5	Nucleoside phosphate metabolic proc.
5.5e-10	60	378	2.5	Nucleotide metabolic proc.
5e-15	90	561	2.5	Ribonucleoprotein complex biogenesis
5.7e-18	117	761	2.4	Active transmembrane transporter activity
1e-20	140	928	2.4	Cellular component assembly
1.2e-16	108	702	2.4	Ion transmembrane transport
4e-20	140	942	2.4	Ion transport
0.0065	16	104	2.4	Mitochondrial transport
9e-07	44	293	2.4	Nucleolus
4.1e-90	551	3613	2.4	Protein-containing complex
0.0049	17	111	2.4	Transition metal ion transport
3.6e-05	35	241	2.3	Active ion transmembrane transporter activity
2e-38	275	1889	2.3	Organelle membrane
1e-05	39	268	2.3	Oxidoreductase activity, acting on peroxide as acceptor
1e-05	39	268	2.3	Peroxidase activity
5.3e-05	33	225	2.3	Reactive oxygen species metabolic proc.
3.4e-05	41	303	2.2	Antioxidant activity
1.2e-08	66	470	2.2	Carbohydrate derivative biosynthetic proc.
4.6e-11	90	656	2.2	Inorganic molecular entity transmembrane transporter activity
9.1e-05	36	262	2.2	Ligase activity
3.9e-08	61	432	2.2	Organophosphate biosynthetic proc.
5e-05	36	255	2.2	Response to inorganic substance
6.2e-06	46	335	2.2	Response to toxic substance
2.4e-21	188	1414	2.1	Cellular component biogenesis
3.7e-05	41	304	2.1	Cellular oxidant detoxification
0.006	22	165	2.1	Magnesium ion binding
1.2e-16	142	1052	2.1	Organelle subcompartment
0.0061	23	176	2.1	Plant-type cell wall
0.00026	34	254	2.1	Vacuolar membrane
0.0042	28	226	2	Apoplast
2.3e-51	504	4068	2	Cellular nitrogen compound biosynthetic proc.
0.00014	41	321	2	Cellular response to toxic substance
0.00019	41	326	2	Detoxification
6e-09	88	698	2	Ion transmembrane transporter activity
5.5e-07	64	497	2	Nucleobase-containing small molecule metabolic proc.
0.04	16	125	2	Pos. reg. of cellular protein metabolic proc.
0.013	21	165	2	Serine-type endopeptidase activity
1.5e-10	103	812	2	Tetrapyrrole binding
7.7e-05	53	447	1.9	Chromosome organization
0.00049	43	363	1.9	Response to oxidative stress
3.8e-16	197	1686	1.9	Transmembrane transporter activity
0.00037	48	416	1.8	Cell wall
1.5e-33	459	4152	1.8	Cellular macromolecule biosynthetic proc.
0.00053	48	422	1.8	External encapsulating structure
7.6e-07	84	728	1.8	Heme binding
3.7e-23	287	2480	1.8	Oxidoreductase activity
2.9e-15	198	1732	1.8	Transporter activity
5.2e-07	108	1006	1.7	Extracellular region
6.4e-30	476	4519	1.7	Gene expression
2.4e-32	459	4202	1.7	Macromolecule biosynthetic proc.
8.4e-10	159	1497	1.7	Organelle organization
0.001	72	729	1.6	Carbohydrate derivative metabolic proc.
5.5e-07	138	1379	1.6	Cytosol
0.00015	92	934	1.6	Intracellular organelle lumen
0.00015	92	934	1.6	Membrane-enclosed lumen
0.00015	92	934	1.6	Organelle lumen
0.0003	71	688	1.6	Organophosphate metabolic proc.
6e-09	247	2671	1.5	Cellular component organization or biogenesis
1.5e-15	418	4519	1.5	Nucleic acid binding
0.024	47	493	1.5	Response to oxygen-containing compound
1.2e-06	207	2301	1.4	Cellular component organization
0.0023	111	1265	1.4	Response to chemical
0.00023	145	1644	1.4	Transmembrane transport
0.031	185	2433	1.2	Cell periphery
0.011	224	2935	1.2	Establishment of localization
0.026	228	3051	1.2	Localization
0.013	221	2903	1.2	Transport

## Sheet: b. Only_Up_SoilZA_vs_HydroZA
Only UP-Regulated in ZA: (Soil Zone A vs Hydroponics Zone A)
Enrichment FDR	nGenes	Pathway Genes	Fold Enrichment	Pathways (click for details)
0.034	4	10	9.6	Mitochondrial translational elongation
0.0014	9	30	7.2	Small ribosomal subunit rRNA binding
0.034	5	17	7	Glycerol-3-phosphate 2-O-acyltransferase activity
0.0035	9	37	5.8	Organellar small ribosomal subunit
0.034	6	25	5.7	Purine nucleoside transmembrane transport
0.034	6	25	5.7	Purine nucleoside transmembrane transporter activity
0.031	7	33	5.1	Purine-containing compound transmembrane transport
0.012	9	45	4.8	Proton-transporting ATP synthase complex, coupling factor F(o)
0.034	9	55	3.9	Proton-transporting two-sector ATPase complex, proton-transporting domain
0.0035	21	176	2.9	NAD(P)H dehydrogenase (quinone) activity
0.0048	19	156	2.9	NADH dehydrogenase (ubiquinone) activity
0.0035	22	187	2.8	NADH dehydrogenase activity
0.0048	21	184	2.7	Oxidoreductase activity, acting on NAD(P)H, quinone or similar compound as accep
0.0044	27	268	2.4	Photosystem
0.031	22	233	2.3	Oxidoreductase activity, acting on NAD(P)H
0.034	20	208	2.3	Oxidoreduction-driven active transmembrane transporter activity
0.031	22	234	2.3	RNA polymerase II cis-regulatory region sequence-specific DNA binding
0.034	22	239	2.2	Cis-regulatory region sequence-specific DNA binding
0.0014	41	438	2.2	Photosynthesis
0.042	24	278	2.1	DNA-binding transcription factor activity, RNA polymerase II-specific
0.0014	48	537	2.1	Photosynthetic membrane
0.0048	41	498	2	Electron transfer activity
0.023	33	404	2	Transcription cis-regulatory region binding
0.023	33	404	2	Transcription regulatory region nucleic acid binding
0.014	40	508	1.9	Electron transport chain
0.035	33	426	1.9	Sequence-specific double-stranded DNA binding
0.0035	52	665	1.9	Thylakoid
0.027	35	443	1.9	Thylakoid membrane
0.034	39	530	1.8	Double-stranded DNA binding
0.0022	60	779	1.8	Sequence-specific DNA binding
0.0044	68	968	1.7	DNA-binding transcription factor activity
0.022	56	812	1.7	Tetrapyrrole binding
0.0014	151	2480	1.5	Oxidoreductase activity
0.031	71	1117	1.5	Transcription regulator activity
0.022	101	1686	1.4	Transmembrane transporter activity
0.034	101	1732	1.4	Transporter activity

## Sheet: c. Only_Up_SoilZA_vs_HydroZB
Only UP-Regulated in ZB: (Soil Zone A vs Hydroponics Zone B)
Enrichment FDR	nGenes	Pathway Genes	Fold Enrichment	Pathways (click for details)
0.0083	3	9	19.1	Growth factor activity
0.011	3	10	17.2	Receptor ligand activity
0.011	3	10	17.2	Signaling receptor regulator activity
0.014	3	11	15.6	Ubiquinol-cytochrome-c reductase activity
9.7e-09	11	42	15	Xyloglucan:xyloglucosyl transferase activity
0.028	3	14	12.3	Hydrotropism
0.028	3	14	12.3	Mitochondrial electron transport, ubiquinol to cytochrome c
0.038	3	16	10.7	Chitin binding
0.038	3	16	10.7	NADPH dehydrogenase (quinone) activity
0.038	3	16	10.7	Phospholipase A1 activity
0.0027	5	28	10.2	Sulfation
0.011	4	23	10	Dicarboxylic acid transport
7.7e-07	11	64	9.8	Xyloglucan metabolic proc.
0.05	3	18	9.6	Mitochondrial electron transport, NADH to ubiquinone
4.9e-15	28	195	8.2	Hydrogen peroxide catabolic proc.
9.7e-13	24	176	7.8	Plant-type cell wall
0.0086	5	37	7.7	Sulfotransferase activity
1.7e-14	29	225	7.4	Reactive oxygen species metabolic proc.
0.035	4	32	7.2	Glutathione binding
0.035	4	32	7.2	Oligopeptide binding
5.5e-05	10	80	7.2	Plant-type cell wall organization
2.4e-06	13	106	7	Hemicellulose metabolic proc.
0.038	4	33	6.9	Cellulase activity
0.038	4	33	6.9	Cellulose catabolic proc.
0.002	7	59	6.8	Mitochondrial ATP synthesis coupled electron transport
0.04	4	34	6.7	Beta-glucan catabolic proc.
0.04	4	34	6.7	Signaling receptor binding
3.9e-22	48	416	6.6	Cell wall
2.4e-14	31	268	6.6	Oxidoreductase activity, acting on peroxide as acceptor
2.4e-14	31	268	6.6	Peroxidase activity
4.9e-22	48	422	6.5	External encapsulating structure
0.0027	7	63	6.4	Aerobic electron transport chain
0.019	5	45	6.4	Carboxylic acid transport
9.8e-06	13	121	6.2	Cell wall polysaccharide metabolic proc.
0.021	5	46	6.2	Tropism
9.7e-14	32	303	6.1	Antioxidant activity
0.0035	7	66	6.1	Mitochondrial respiratory chain complex I
0.0035	7	66	6.1	NADH dehydrogenase complex
0.0035	7	66	6.1	Respiratory chain complex I
9.7e-14	32	304	6	Cellular oxidant detoxification
0.00078	9	89	5.8	Transmembrane transporter complex
3.8e-13	32	321	5.7	Cellular response to toxic substance
5.5e-13	32	326	5.6	Detoxification
0.00044	10	103	5.6	Mitochondrial respirasome
0.00044	10	103	5.6	Respiratory chain complex
1e-12	32	335	5.5	Response to toxic substance
4.2e-08	21	226	5.3	Apoplast
0.04	5	55	5.2	Oxidoreductase activity, acting on diphenols and related substances as donors
0.0018	9	100	5.2	Transporter complex
9e-12	32	363	5.1	Response to oxidative stress
8.3e-06	16	184	5	Glucosyltransferase activity
5.3e-05	14	164	4.9	Respirasome
0.002	10	126	4.5	ATP synthesis coupled electron transport
0.0011	11	141	4.5	Oxidoreductase complex
2.6e-08	26	337	4.4	Anchoring junction
3.4e-08	26	342	4.4	Cell junction
2.6e-08	26	337	4.4	Cell-cell junction
2.6e-08	26	337	4.4	Plasmodesma
2.6e-08	26	337	4.4	Symplast
1.1e-23	76	1006	4.3	Extracellular region
2.4e-06	22	314	4	Cell wall organization
0.00013	16	231	4	Cellular glucan metabolic proc.
0.00053	14	205	3.9	Anchored component of plasma membrane
0.0055	10	146	3.9	Oxidative phosphorylation
0.0021	12	180	3.8	Cytosolic large ribosomal subunit
6.7e-06	22	334	3.8	External encapsulating structure organization
0.00026	16	244	3.8	Glucan metabolic proc.
0.024	8	122	3.8	Nucleosome assembly
0.0027	12	186	3.7	Cell wall biogenesis
0.025	8	123	3.7	Chromatin assembly
0.0047	11	170	3.7	Plant-type cell wall organization or biogenesis
0.00011	18	283	3.6	Cellular polysaccharide metabolic proc.
0.029	8	127	3.6	Chromatin assembly or disassembly
0.0097	10	159	3.6	Respiratory electron transport chain
0.033	8	130	3.5	DNA packaging
8.6e-06	25	427	3.4	Cell wall organization or biogenesis
0.0082	11	183	3.4	Inner mitochondrial membrane protein complex
0.00077	16	270	3.4	Large ribosomal subunit
0.039	8	135	3.4	Nucleosome organization
0.0011	16	279	3.3	Cytosolic ribosome
0.0077	12	211	3.3	Nucleosome
0.0084	12	214	3.2	DNA packaging complex
6.1e-06	28	508	3.2	Electron transport chain
0.022	11	210	3	Aerobic respiration
1.8e-07	38	728	3	Heme binding
4.2e-05	26	499	3	Hydrolase activity, hydrolyzing O-glycosyl compounds
0.0018	17	323	3	Mitochondrial inner membrane
0.00078	21	429	2.8	Cellular carbohydrate metabolic proc.
0.0086	15	312	2.8	Intrinsic component of plasma membrane
0.002	19	394	2.8	Polysaccharide metabolic proc.
3.4e-07	40	812	2.8	Tetrapyrrole binding
0.044	11	236	2.7	Cellular respiration
0.0049	17	359	2.7	Organelle inner membrane
0.044	11	236	2.7	Protein heterodimerization activity
0.00033	26	567	2.6	Hexosyltransferase activity
0.00033	26	566	2.6	Hydrolase activity, acting on glycosyl bonds
0.0054	18	397	2.6	Mitochondrial membrane
0.03	13	289	2.6	Protein-DNA complex
3e-05	35	792	2.5	Cellular response to chemical stimulus
0.002	22	498	2.5	Electron transfer activity
0.0048	19	427	2.5	Mitochondrial envelope
0.0041	21	492	2.4	Ribosomal subunit
0.00052	32	802	2.3	Generation of precursor metabolites and energy
8.1e-09	89	2480	2.1	Oxidoreductase activity
0.00011	46	1265	2.1	Response to chemical
5.7e-08	85	2433	2	Cell periphery
0.0097	28	805	2	Glycosyltransferase activity
0.025	34	1122	1.7	Carbohydrate metabolic proc.

## Sheet: d. Common_Down_Reg_Both
Commonly DOWN-Regulated in both the regions: (Soil Zone A vs Hydroponics Zone A) & (Soil Zone A vs Hydroponics Zone B)
Enrichment FDR	nGenes	Pathway Genes	Fold Enrichment	Pathways (click for details)
0.00033	8	8	3.7	1-phosphatidylinositol-3-phosphate 5-kinase activity
1e-06	13	13	3.7	Double-strand break repair via nonhomologous end joining
0.00033	8	8	3.7	GARP complex
0.00033	8	8	3.7	Ligase activity, forming phosphoric ester bonds
0.00011	9	9	3.7	Pollen tube growth
7.6e-05	11	12	3.4	NAD biosynthetic proc.
1.4e-05	14	16	3.2	(1->3)-beta-D-glucan biosynthetic proc.
4.9e-06	15	17	3.2	1,3-beta-D-glucan synthase activity
1.4e-05	14	16	3.2	1,3-beta-D-glucan synthase complex
3.9e-05	13	15	3.2	Autophagy of mitochondrion
3.9e-05	13	15	3.2	Mitochondrion disassembly
0.00011	12	14	3.1	3 -5 DNA helicase activity
1.9e-05	15	18	3.1	Activation of GTPase activity
0.00011	12	14	3.1	Autophagy of nucleus
0.0003	11	13	3.1	Cadmium ion transmembrane transporter activity
0.0003	11	13	3.1	Cadmium ion transport
0.0003	11	13	3.1	Mismatched DNA binding
0.0003	11	13	3.1	THO complex
0.00011	12	14	3.1	Ubiquitin-like modifier activating enzyme activity
5e-05	14	17	3	(1->3)-beta-D-glucan metabolic proc.
0.00014	13	16	3	Nicotinamide nucleotide biosynthetic proc.
5e-05	14	17	3	Pyridine nucleotide biosynthetic proc.
3.1e-06	18	22	3	Tricarboxylic acid metabolic proc.
0.00035	12	15	2.9	Reg. of membrane lipid distribution
1.5e-06	22	29	2.8	DNA integrity checkpoint signaling
6e-05	16	21	2.8	G2/M transition of mitotic cell cycle
0.00015	14	18	2.8	Group II intron splicing
0.00037	13	17	2.8	Long-chain fatty acid metabolic proc.
0.00015	16	22	2.7	Cell cycle G2/M phase transition
0.00015	15	20	2.7	DNA damage checkpoint signaling
0.00015	15	20	2.7	DNA integration
9.5e-06	21	29	2.7	Extracellular ligand-gated ion channel activity
9.5e-06	21	29	2.7	Glutamate receptor activity
2.4e-07	27	37	2.7	GPI anchor metabolic proc.
9.5e-06	21	29	2.7	Ionotropic glutamate receptor activity
9.5e-06	21	29	2.7	Neurotransmitter receptor activity
0.00015	15	20	2.7	Reg. of G2/M transition of mitotic cell cycle
0.00015	15	20	2.7	Signal transduction in response to DNA damage
9.5e-06	21	29	2.7	Transmitter-gated ion channel activity
5.8e-05	18	25	2.6	5 -3 exonuclease activity
7.7e-10	40	57	2.6	ATP-dependent activity, acting on RNA
0.00014	17	24	2.6	Peptide N-acetyltransferase activity
2.1e-05	21	30	2.6	Pos. reg. of transferase activity
3.8e-06	23	32	2.6	Retrotransposon nucleocapsid
7.7e-10	40	57	2.6	RNA helicase activity
1e-06	29	43	2.5	DsRNA processing
4.4e-05	21	31	2.5	Ligand-gated channel activity
0.00032	16	23	2.5	Methyltransferase complex
4.9e-05	20	29	2.5	Production of siRNA involved in RNA interference
1e-06	29	43	2.5	Production of small RNA involved in gene silencing by RNA
0.00013	18	26	2.5	Pyridine-containing compound biosynthetic proc.
0.00011	19	28	2.5	Pyridine-containing compound metabolic proc.
1.6e-05	24	36	2.4	Adenylyltransferase activity
2.1e-06	29	44	2.4	Damaged DNA binding
6.1e-06	26	39	2.4	Fucose metabolic proc.
9e-05	21	32	2.4	G protein-coupled receptor signaling pathway
7.9e-08	38	59	2.4	Glycolipid biosynthetic proc.
5e-09	43	66	2.4	Glycolipid metabolic proc.
5e-09	43	66	2.4	Liposaccharide metabolic proc.
0.00026	18	27	2.4	MRNA export from nucleus
0.00026	18	27	2.4	MRNA-containing ribonucleoprotein complex export from nucleus
0.00057	17	26	2.4	Nuclear DNA replication
5.9e-10	49	76	2.4	Phosphatidylinositol biosynthetic proc.
6.5e-13	63	97	2.4	Phosphatidylinositol metabolic proc.
0.00057	17	26	2.4	Protein tyrosine phosphatase activity
2.4e-06	28	42	2.4	RNA export from nucleus
9e-05	21	32	2.4	RNA interference
0.00019	20	31	2.4	Vesicle-mediated transport to the plasma membrane
1.5e-09	51	82	2.3	Amino acid activation
9.5e-10	50	79	2.3	Aminoacyl-tRNA ligase activity
0.00014	22	35	2.3	DNA replication initiation
2.6e-05	25	39	2.3	Histone acetylation
2.6e-05	25	39	2.3	Internal peptidyl-lysine acetylation
2.6e-05	25	39	2.3	Internal protein amino acid acetylation
9.5e-10	50	79	2.3	Ligase activity, forming carbon-oxygen bonds
4.5e-09	48	77	2.3	Lipoprotein biosynthetic proc.
3.9e-09	49	79	2.3	Lipoprotein metabolic proc.
2.2e-05	26	41	2.3	MRNA 3 -end processing
0.00016	21	33	2.3	MRNA polyadenylation
1.9e-08	43	68	2.3	Nuclear-transcribed mRNA catabolic proc.
0.0001	24	39	2.3	P-body
2.6e-05	25	39	2.3	Peptidyl-lysine acetylation
2.6e-05	25	39	2.3	Pos. reg. of protein modification proc.
1.2e-06	33	52	2.3	Posttranscriptional gene silencing
1.4e-06	32	50	2.3	Post-transcriptional gene silencing by RNA
3e-06	31	49	2.3	Protein acetylation
4.5e-09	48	77	2.3	Protein lipidation
2.2e-06	33	53	2.3	Protein-containing complex localization
0.00016	21	33	2.3	Reg. of ubiquitin-dependent protein catabolic proc.
0.00016	21	33	2.3	RNA polyadenylation
1.5e-09	51	82	2.3	TRNA aminoacylation
4.5e-09	48	77	2.3	TRNA aminoacylation for protein translation
4.9e-42	254	428	2.2	ADP binding
8.5e-05	25	41	2.2	Cell cycle checkpoint signaling
0.00042	22	37	2.2	Cleavage involved in rRNA processing
1.9e-06	37	62	2.2	Establishment of RNA localization
4.7e-06	35	59	2.2	Exonuclease activity, active with either ribo- or deoxyribonucleic acids and pro
0.00042	22	37	2.2	Histone acetyltransferase complex
7.7e-10	58	97	2.2	Membrane lipid biosynthetic proc.
3.3e-05	27	44	2.2	Neg. reg. of cell cycle phase transition
4.9e-07	38	62	2.2	Nuclear export
1.9e-06	37	62	2.2	Nucleic acid transport
1.6e-05	31	52	2.2	Pos. reg. of GTPase activity
1.9e-06	37	62	2.2	Reg. of cell cycle phase transition
1.4e-05	32	54	2.2	Reg. of GTPase activity
0.00051	21	35	2.2	Reg. of intracellular signal transduction
2.4e-05	29	48	2.2	Ribonucleoprotein complex export from nucleus
2.4e-05	29	48	2.2	Ribonucleoprotein complex localization
1.9e-06	37	62	2.2	RNA transport
8.4e-09	51	85	2.2	Thiol-dependent deubiquitinase
1.1e-05	30	49	2.2	TRNA binding
0.00013	28	49	2.1	Acetyltransferase complex
7.2e-05	31	55	2.1	Cellular aldehyde metabolic proc.
0.00019	26	45	2.1	Cytoplasmic ribonucleoprotein granule
2.8e-08	53	92	2.1	Cytoskeletal motor activity
2.8e-08	53	92	2.1	Deubiquitinase activity
0.00029	24	41	2.1	Exoribonuclease activity
0.00029	24	41	2.1	Exoribonuclease activity, producing 5 -phosphomonoesters
2.3e-09	63	111	2.1	Glycerophospholipid biosynthetic proc.
7.1e-13	85	148	2.1	Glycerophospholipid metabolic proc.
0.00019	26	45	2.1	Histone lysine methylation
4.6e-13	92	164	2.1	Histone modification
1e-06	45	80	2.1	Hydrolase activity, acting on carbon-nitrogen (but not peptide) bonds, in linear
0.00024	25	43	2.1	Innate immune response
6.1e-11	71	123	2.1	Membrane lipid metabolic proc.
4.6e-07	44	76	2.1	Microtubule motor activity
4.6e-07	44	76	2.1	Microtubule-based movement
0.00013	28	49	2.1	Mitochondrial RNA metabolic proc.
2.2e-07	50	89	2.1	MRNA catabolic proc.
0.00016	27	47	2.1	MRNA transport
9.2e-09	56	97	2.1	Omega peptidase activity
5.2e-06	37	64	2.1	Peptidyl-lysine methylation
4e-12	79	137	2.1	Peptidyl-lysine modification
3.5e-06	39	68	2.1	Pos. reg. of hydrolase activity
0.00013	28	49	2.1	Protein acetyltransferase complex
4.1e-07	47	83	2.1	Protein acylation
1.1e-07	51	90	2.1	Protein deubiquitination
0.00037	25	44	2.1	Reg. of mitotic cell cycle phase transition
0.00046	24	42	2.1	Response to ethylene
0.00019	26	45	2.1	Ribonucleoprotein granule
6.3e-08	49	84	2.1	RNA 3 -end processing
6.9e-07	42	72	2.1	RNA localization
0.00016	27	47	2.1	RNA phosphodiester bond hydrolysis, exonucleolytic
0.00037	25	44	2.1	Transaminase activity
0.00037	25	44	2.1	Transferase activity, transferring nitrogenous groups
3.6e-05	32	56	2.1	Vacuole organization
3.8e-10	78	144	2	Carboxylic acid catabolic proc.
1.2e-12	96	176	2	Catalytic activity, acting on a tRNA
2.5e-06	43	77	2	Cellular amino acid catabolic proc.
0.00048	28	52	2	Establishment of protein localization to vacuole
2.6e-05	38	70	2	Integral component of endoplasmic reticulum membrane
0.00026	31	58	2	Lipid transporter activity
9.2e-05	32	58	2	Lysine N-methyltransferase activity
5.2e-08	57	103	2	Movement of cell or subcellular component
6.4e-08	56	101	2	Nuclear transport
6.4e-08	56	101	2	Nucleocytoplasmic transport
1e-07	60	112	2	Peptidyl-tyrosine modification
1e-07	60	112	2	Peptidyl-tyrosine phosphorylation
3.1e-10	81	151	2	Phospholipid biosynthetic proc.
5.8e-09	65	118	2	Pos. reg. of catalytic activity
4e-09	67	122	2	Pos. reg. of molecular function
0.00048	28	52	2	Protein localization to vacuole
9.2e-05	32	58	2	Protein-lysine N-methyltransferase activity
0.00032	30	56	2	Reg. of proteolysis involved in cellular protein catabolic proc.
1.1e-05	38	68	2	Transition metal ion transmembrane transporter activity
7.3e-09	64	116	2	Vesicle tethering complex
0.00037	31	59	1.9	Alpha-amino acid catabolic proc.
2.8e-13	116	223	1.9	ATPase-coupled transmembrane transporter activity
0.00011	37	71	1.9	Beta-glucan biosynthetic proc.
4.5e-08	71	138	1.9	Calmodulin binding
5.9e-05	43	85	1.9	Cell morphogenesis
0.00016	35	67	1.9	Cellular amine metabolic proc.
0.00035	33	64	1.9	Cellular biogenic amine metabolic proc.
4.5e-08	71	138	1.9	Chromatin binding
0.0002	34	65	1.9	Endosomal transport
5.7e-06	47	89	1.9	Gene silencing
1.1e-05	44	83	1.9	Gene silencing by RNA
7.9e-08	70	137	1.9	Glycerolipid biosynthetic proc.
1.3e-11	95	179	1.9	Glycerolipid metabolic proc.
5.7e-06	47	89	1.9	GTPase activator activity
4.9e-06	53	104	1.9	GTPase regulator activity
0.00019	36	70	1.9	Ligase activity, forming carbon-nitrogen bonds
6.1e-07	59	114	1.9	Lipid modification
1.5e-09	83	160	1.9	Microtubule binding
4.9e-06	53	104	1.9	Nucleoside-triphosphatase regulator activity
1.8e-12	111	215	1.9	Phospholipid metabolic proc.
0.00037	31	59	1.9	Pos. reg. of proteolysis
0.00041	34	67	1.9	Post-Golgi vesicle-mediated transport
1.8e-05	47	92	1.9	Protein alkylation
1.8e-05	47	92	1.9	Protein methylation
1e-07	67	130	1.9	Protein modification by small protein removal
1.5e-07	60	113	1.9	Protein tyrosine kinase activity
2.8e-07	66	130	1.9	Reg. of catabolic proc.
1.6e-05	49	97	1.9	Reg. of cell cycle proc.
1.5e-07	60	113	1.9	Reg. of cellular catabolic proc.
0.00037	31	59	1.9	Reg. of mitotic cell cycle
3e-07	64	125	1.9	RNA catabolic proc.
1.3e-14	126	241	1.9	TRNA metabolic proc.
8.8e-10	87	169	1.9	Tubulin binding
4.3e-07	57	108	1.9	Ubiquitin-like protein-specific protease activity
0.00051	33	65	1.9	Vegetative to reproductive phase transition of meristem
2.7e-11	126	262	1.8	Catalytic activity, acting on DNA
6.1e-05	49	101	1.8	Cell cycle phase transition
2.1e-05	57	119	1.8	Cell recognition
3.2e-18	209	437	1.8	Cellular amino acid metabolic proc.
3.8e-13	142	292	1.8	Cytoskeletal protein binding
0.00011	45	92	1.8	Dicarboxylic acid metabolic proc.
1.1e-05	51	101	1.8	Embryo development
2.3e-05	49	98	1.8	Embryo development ending in seed dormancy
1.8e-06	64	130	1.8	Exonuclease activity
2.6e-05	50	101	1.8	Gametophyte development
0.00047	38	78	1.8	Glutamine family amino acid metabolic proc.
4.5e-09	97	200	1.8	Helicase activity
5.2e-06	62	128	1.8	Hexose metabolic proc.
6.2e-10	100	202	1.8	Macromolecule methylation
4.5e-09	91	184	1.8	Microtubule
1e-07	77	156	1.8	Multi-multicellular organism proc.
3.2e-09	103	215	1.8	Neg. reg. of gene expression
1e-07	77	156	1.8	Pollination
2.3e-09	94	190	1.8	Polymeric cytoskeletal fiber
2.8e-05	48	96	1.8	Pos. reg. of cellular catabolic proc.
0.00037	39	80	1.8	Protein methyltransferase activity
1.7e-10	106	214	1.8	Protein phosphopantetheinylation
5e-09	95	195	1.8	Protein serine kinase activity
0.00047	38	78	1.8	Reg. of defense response
6.9e-16	162	327	1.8	RNA modification
4.9e-13	127	253	1.8	Supramolecular complex
2.3e-09	94	190	1.8	Supramolecular fiber
2.3e-09	94	190	1.8	Supramolecular polymer
2.1e-05	54	111	1.8	TRNA modification
5.4e-05	45	90	1.8	Vacuolar transport
8.1e-05	52	110	1.7	Actin binding
1.9e-152	1628	3425	1.7	Adenyl nucleotide binding
1.7e-152	1623	3410	1.7	Adenyl ribonucleotide binding
1.5e-145	1548	3249	1.7	ATP binding
4.3e-25	298	630	1.7	ATP hydrolysis activity
2.5e-41	473	993	1.7	ATP-dependent activity
1.9e-05	63	135	1.7	ATP-dependent activity, acting on DNA
1.9e-152	1750	3768	1.7	Carbohydrate derivative binding
1.9e-13	173	374	1.7	Cell cycle proc.
0.00026	45	95	1.7	Cellular ketone metabolic proc.
1.4e-05	71	156	1.7	Cytoplasmic vesicle membrane
1.6e-05	65	140	1.7	DNA-dependent DNA replication
8.6e-06	64	135	1.7	DNA-directed RNA polymerase complex
3.2e-06	70	148	1.7	Double-strand break repair
2.4e-06	74	158	1.7	Fruit development
0.0001	51	108	1.7	Gated channel activity
3.9e-08	93	196	1.7	Golgi vesicle transport
2.3e-05	66	144	1.7	Hydrolase activity, acting on carbon-nitrogen (but not peptide) bonds
4.8e-21	266	572	1.7	Intracellular protein-containing complex
3.5e-10	123	262	1.7	Ligase activity
5.3e-05	58	125	1.7	Meiotic cell cycle
0.00032	48	104	1.7	Meiotic cell cycle proc.
0.0002	53	116	1.7	Metallopeptidase activity
1.9e-08	99	210	1.7	Microtubule cytoskeleton
2.1e-08	100	213	1.7	Microtubule-based proc.
5.3e-20	235	495	1.7	MRNA metabolic proc.
8e-13	174	382	1.7	MRNA processing
5.6e-05	59	128	1.7	Nuclear DNA-directed RNA polymerase complex
1.1e-10	148	327	1.7	Nucleic acid phosphodiester bond hydrolysis
7.5e-06	70	151	1.7	Nucleobase-containing compound transport
5.6e-11	138	297	1.7	Nucleoplasm
2.2e-18	230	493	1.7	Peptidyl-amino acid modification
0.00052	47	103	1.7	Peptidyl-serine modification
2.5e-06	83	183	1.7	Phosphoprotein phosphatase activity
5.3e-05	58	125	1.7	Pollen-pistil interaction
0.0001	51	108	1.7	Pos. reg. of catabolic proc.
0.00011	57	125	1.7	Pos. reg. of cellular protein metabolic proc.
0.00026	45	95	1.7	Protein maturation
6.3e-154	1731	3699	1.7	Purine nucleotide binding
8.6e-147	1648	3520	1.7	Purine ribonucleoside triphosphate binding
1.5e-153	1723	3681	1.7	Purine ribonucleotide binding
3.4e-05	56	118	1.7	Recognition of pollen
4.3e-05	59	127	1.7	Reg. of cell communication
3e-05	58	123	1.7	Reg. of signal transduction
3e-05	58	123	1.7	Reg. of signaling
9.1e-153	1737	3727	1.7	Ribonucleotide binding
4.9e-06	68	144	1.7	RNA polymerase complex
3.5e-06	71	151	1.7	Seed development
9.9e-06	66	141	1.7	Supramolecular fiber organization
1.6e-05	69	151	1.7	Transcription coregulator activity
2.9e-06	69	145	1.7	Transcription regulator complex
1.4e-22	269	569	1.7	Transferase complex
5.2e-06	69	147	1.7	TRNA processing
1.8e-05	71	157	1.7	Vesicle membrane
0.00015	58	129	1.6	Acetyltransferase activity
4.8e-08	113	252	1.6	Alpha-amino acid metabolic proc.
1.6e-150	1912	4246	1.6	Anion binding
3.3e-26	388	871	1.6	Catalytic activity, acting on a nucleic acid
1.5e-15	247	564	1.6	Catalytic activity, acting on RNA
8.1e-14	225	517	1.6	Cell cycle
3.9e-05	79	183	1.6	Cell division
4.1e-06	95	219	1.6	Cellular carbohydrate biosynthetic proc.
0.00034	54	121	1.6	Cellular lipid catabolic proc.
1.2e-20	364	853	1.6	Cellular localization
2.9e-05	77	176	1.6	Cellular polysaccharide biosynthetic proc.
3.9e-12	204	473	1.6	Cellular response to DNA damage stimulus
1.2e-11	187	429	1.6	Cytoplasmic vesicle
4.7e-08	140	329	1.6	Cytoskeleton
3.5e-06	106	250	1.6	Cytoskeleton organization
1.9e-17	280	641	1.6	DNA metabolic proc.
2.1e-08	118	263	1.6	Endosome
0.00025	58	131	1.6	Glucan biosynthetic proc.
2.2e-05	83	192	1.6	Golgi apparatus subcompartment
4.2e-26	407	926	1.6	Hydrolase activity, acting on acid anhydrides, in phosphorus-containing anhydrid
2.3e-05	77	175	1.6	Integral component of organelle membrane
8.5e-18	301	698	1.6	Intracellular transport
1.6e-11	187	430	1.6	Intracellular vesicle
4.6e-54	827	1887	1.6	Kinase activity
1.5e-06	94	212	1.6	Metal ion transmembrane transporter activity
9.5e-05	70	161	1.6	Mitochondrion organization
3e-07	109	248	1.6	Mitotic cell cycle
3e-05	87	205	1.6	Mitotic cell cycle proc.
1.8e-15	233	525	1.6	NcRNA metabolic proc.
0.00016	65	149	1.6	Nuclear division
9.4e-24	388	893	1.6	Nuclear protein-containing complex
5.3e-08	128	295	1.6	Nuclease activity
2.9e-144	1851	4118	1.6	Nucleoside phosphate binding
5.1e-26	376	839	1.6	Nucleoside-triphosphatase activity
2.9e-144	1851	4118	1.6	Nucleotide binding
2.4e-07	117	270	1.6	Nucleotidyltransferase activity
2e-05	80	183	1.6	Organelle fission
0.00053	60	140	1.6	Organelle localization
6e-51	865	2025	1.6	Phosphorylation
4.8e-51	786	1795	1.6	Phosphotransferase activity, alcohol group as acceptor
1.2e-05	84	192	1.6	Polysaccharide biosynthetic proc.
0.00027	60	137	1.6	Pos. reg. of protein metabolic proc.
1.5e-07	110	248	1.6	Posttranscriptional reg. of gene expression
1.3e-07	108	242	1.6	Protein dephosphorylation
8.8e-46	719	1648	1.6	Protein kinase activity
1.7e-45	752	1746	1.6	Protein phosphorylation
3.1e-31	485	1104	1.6	Protein serine/threonine kinase activity
1e-07	108	241	1.6	Protein-containing complex binding
2.6e-25	402	919	1.6	Pyrophosphatase activity
1.1e-05	91	212	1.6	Reg. of cell cycle
2.8e-07	114	262	1.6	Reg. of response to stimulus
0.00052	59	137	1.6	Reg. of response to stress
5.1e-24	385	882	1.6	RNA processing
5.2e-08	135	315	1.6	RNA splicing
7.7e-147	1944	4367	1.6	Small molecule binding
3.2e-07	105	237	1.6	Small molecule catabolic proc.
1.1e-63	958	2182	1.6	Transferase activity, transferring phosphorus-containing groups
5.4e-07	113	262	1.6	Transferase complex, transferring phosphorus-containing groups
2.5e-05	73	164	1.6	Trans-Golgi network
7.7e-13	200	455	1.6	Vesicle
1.9e-12	205	473	1.6	Vesicle-mediated transport
2.3e-05	93	221	1.5	Anatomical structure morphogenesis
3.6e-12	297	747	1.5	Bounding membrane of organelle
5.5e-16	373	929	1.5	Carboxylic acid metabolic proc.
1.5e-69	1421	3497	1.5	Catalytic activity, acting on a protein
5.7e-21	409	981	1.5	Catalytic complex
0.00018	82	199	1.5	Cellular amino acid biosynthetic proc.
5.2e-11	243	599	1.5	Cellular macromolecule localization
7.5e-06	101	239	1.5	Cellular nitrogen compound catabolic proc.
2.4e-10	237	589	1.5	Cellular protein localization
3.7e-76	1442	3493	1.5	Cellular protein modification proc.
1.4e-14	319	784	1.5	Cellular response to stress
1.7e-08	169	409	1.5	Dephosphorylation
7.5e-08	156	378	1.5	Developmental proc. involved in reproduction
1.9e-10	191	452	1.5	DNA repair
1.4e-16	308	730	1.5	Establishment of localization in cell
9.5e-14	296	725	1.5	Establishment of protein localization
0.00019	97	244	1.5	Glucan metabolic proc.
1.1e-05	100	238	1.5	Heterocycle catabolic proc.
1.3e-08	204	512	1.5	Intracellular protein transport
6e-20	407	986	1.5	Macromolecule localization
6.1e-94	1611	3829	1.5	Macromolecule modification
8.6e-07	142	349	1.5	Methylation
0.00035	72	173	1.5	Monosaccharide metabolic proc.
2e-08	153	363	1.5	MRNA binding
1.4e-07	173	432	1.5	NcRNA processing
0.00027	84	207	1.5	Nucleobase-containing compound catabolic proc.
1.6e-05	114	281	1.5	Organic cyclic compound catabolic proc.
3.8e-16	376	936	1.5	Oxoacid metabolic proc.
2.2e-07	144	348	1.5	Phosphatase activity
1.3e-63	1200	2893	1.5	Phosphate-containing compound metabolic proc.
5.1e-09	175	421	1.5	Phosphoric ester hydrolase activity
3.3e-63	1209	2924	1.5	Phosphorus metabolic proc.
0.00013	92	227	1.5	Plant organ development
5.3e-06	125	308	1.5	Proteasomal protein catabolic proc.
4e-06	114	274	1.5	Proteasome-mediated ubiquitin-dependent protein catabolic proc.
2.7e-89	1941	4879	1.5	Protein binding
5.5e-16	327	792	1.5	Protein localization
3.7e-76	1442	3493	1.5	Protein modification proc.
1.7e-13	293	719	1.5	Protein transport
0.00015	82	198	1.5	Reg. of protein modification proc.
5.2e-14	276	663	1.5	Reproduction
9.5e-14	274	660	1.5	Reproductive proc.
3.9e-07	142	345	1.5	Reproductive structure development
5.8e-07	142	347	1.5	Reproductive system development
0.00016	74	175	1.5	Ubiquitin ligase complex
1.3e-09	195	473	1.5	Ubiquitin-dependent protein catabolic proc.
4.5e-05	103	254	1.5	Vacuolar membrane
1.6e-13	352	896	1.4	Anatomical structure development
0.00021	105	269	1.4	Aromatic compound catabolic proc.
0.00015	115	297	1.4	Carbohydrate biosynthetic proc.
1.3e-15	480	1260	1.4	Cell communication
4e-10	277	713	1.4	Cellular lipid metabolic proc.
4.6e-09	310	831	1.4	Cellular macromolecule catabolic proc.
1.9e-21	779	2108	1.4	Cellular response to stimulus
0.00037	92	233	1.4	Chemical homeostasis
7.1e-05	165	447	1.4	Chromosome organization
7.5e-11	382	1027	1.4	Developmental proc.
1.2e-25	674	1723	1.4	Endomembrane system
5.6e-10	293	764	1.4	Endoplasmic reticulum
4.3e-06	155	397	1.4	Endoplasmic reticulum membrane
1.5e-05	157	411	1.4	Endoplasmic reticulum subcompartment
6.9e-13	339	865	1.4	Golgi apparatus
0.00022	104	266	1.4	Golgi membrane
1.2e-05	147	379	1.4	Intracellular signal transduction
0.00037	92	233	1.4	Membrane organization
3.8e-08	208	530	1.4	Modification-dependent macromolecule catabolic proc.
3.6e-10	304	795	1.4	Multicellular organism development
5.1e-15	382	968	1.4	Multicellular organismal proc.
6.3e-13	406	1070	1.4	Nitrogen compound transport
2.3e-10	261	661	1.4	Nuclear lumen
5e-06	155	398	1.4	Nuclear outer membrane-endoplasmic reticulum membrane network
9.5e-14	464	1238	1.4	Organic substance transport
7.1e-07	170	432	1.4	Organophosphate biosynthetic proc.
6e-10	268	688	1.4	Organophosphate metabolic proc.
2e-08	291	782	1.4	Peptidase activity
2.8e-09	262	679	1.4	Pos. reg. of biological proc.
4.2e-09	233	593	1.4	Pos. reg. of cellular proc.
1.4e-05	195	529	1.4	Pos. reg. of metabolic proc.
5e-07	170	430	1.4	Post-embryonic development
2.1e-06	210	562	1.4	Reg. of biological quality
8.6e-06	194	522	1.4	Reg. of transcription by RNA polymerase II
0.00022	103	263	1.4	RNA splicing, via transesterification reactions
0.00022	103	263	1.4	RNA splicing, via transesterification reactions with bulged adenosine as nucleop
8.5e-05	123	318	1.4	Secondary active transmembrane transporter activity
1.1e-11	400	1070	1.4	Signal transduction
5.3e-11	400	1081	1.4	Signaling
6.9e-18	621	1666	1.4	Small molecule metabolic proc.
1e-07	205	527	1.4	System development
8.6e-07	221	590	1.4	Transcription by RNA polymerase II
4.9e-71	1816	4698	1.4	Transferase activity
2.6e-05	168	449	1.4	Ubiquitin-like protein transferase activity
0.0001	160	434	1.4	Ubiquitin-protein transferase activity
0.00037	168	470	1.3	Carbohydrate derivative biosynthetic proc.
0.00011	252	729	1.3	Carbohydrate derivative metabolic proc.
4.6e-11	611	1755	1.3	Catabolic proc.
0.00018	157	429	1.3	Cellular carbohydrate metabolic proc.
1.5e-12	535	1482	1.3	Cellular catabolic proc.
3.1e-14	912	2671	1.3	Cellular component organization or biogenesis
8e-05	230	655	1.3	Cellular protein catabolic proc.
9.2e-06	257	722	1.3	Defense response
1.1e-19	1027	2935	1.3	Establishment of localization
4.2e-07	291	805	1.3	Glycosyltransferase activity
7.2e-45	1782	4950	1.3	Heterocycle metabolic proc.
1.3e-36	1397	3839	1.3	Hydrolase activity
3.4e-07	332	934	1.3	Intracellular organelle lumen
1.9e-07	370	1051	1.3	Lipid metabolic proc.
4.3e-21	1071	3051	1.3	Localization
1.2e-07	347	973	1.3	Macromolecule catabolic proc.
3.4e-07	332	934	1.3	Membrane-enclosed lumen
7.7e-06	249	695	1.3	Neg. reg. of biological proc.
8.1e-43	1545	4218	1.3	Nucleic acid metabolic proc.
2e-43	1698	4701	1.3	Nucleobase-containing compound metabolic proc.
3.4e-07	332	934	1.3	Organelle lumen
4.4e-12	537	1497	1.3	Organelle organization
6e-14	550	1505	1.3	Organic substance catabolic proc.
6.9e-07	307	860	1.3	Organonitrogen compound catabolic proc.
2.8e-10	663	1942	1.3	Plasma membrane
0.00012	184	511	1.3	Pos. reg. of macromolecule metabolic proc.
0.00014	234	673	1.3	Protein catabolic proc.
5.6e-08	296	805	1.3	Protein modification by small protein conjugation or removal
5.9e-10	493	1396	1.3	Proteolysis
6.4e-05	230	653	1.3	Proteolysis involved in cellular protein catabolic proc.
3.4e-10	557	1598	1.3	RNA binding
6.2e-30	1288	3596	1.3	RNA metabolic proc.
5.3e-20	1019	2903	1.3	Transport
0.00043	176	497	1.3	Vacuole
8.2e-25	1654	4898	1.2	Biological reg.
6.9e-06	381	1122	1.2	Carbohydrate metabolic proc.
5.5e-08	1160	3686	1.2	Cation binding
3.9e-06	774	2433	1.2	Cell periphery
3.9e-12	785	2301	1.2	Cellular component organization
4.2e-07	928	2924	1.2	Heterocycle biosynthetic proc.
6.3e-06	398	1177	1.2	Hydrolase activity, acting on ester bonds
7.8e-08	1149	3654	1.2	Metal ion binding
3.6e-06	861	2729	1.2	Nucleobase-containing compound biosynthetic proc.
1.4e-06	974	3101	1.2	Organic cyclic compound biosynthetic proc.
2.7e-23	1475	4335	1.2	Reg. of biological proc.
5.7e-17	1325	3979	1.2	Reg. of cellular proc.
2.9e-09	835	2540	1.2	Reg. of gene expression
3.3e-10	1003	3077	1.2	Reg. of metabolic proc.
4.8e-05	721	2294	1.2	Reg. of nucleobase-containing compound metabolic proc.
8.9e-18	1159	3408	1.2	Response to stimulus
5.6e-10	689	2035	1.2	Response to stress
4.9e-05	530	1644	1.2	Transmembrane transport
0.00022	294	875	1.2	Zinc ion binding
3.8e-05	921	2978	1.1	Aromatic compound biosynthetic proc.
2e-06	1382	4519	1.1	Gene expression
4.4e-09	1414	4519	1.1	Nucleic acid binding
0.00027	735	2374	1.1	Nucleic acid-templated transcription
6.2e-05	1101	3613	1.1	Protein-containing complex
4e-05	752	2397	1.1	Reg. of biosynthetic proc.
5.4e-06	903	2880	1.1	Reg. of cellular metabolic proc.
0.0002	739	2382	1.1	RNA biosynthetic proc.
0.00034	731	2365	1.1	Transcription, DNA-templated

## Sheet: e. Only_Down_SoilZA_vs_HydroZA
Only Down-Regulated in ZA: (Soil Zone A vs Hydroponics Zone A)
Enrichment FDR	nGenes	Pathway Genes	Fold Enrichment	Pathways (click for details)
0.013	4	12	10.9	Dihydrolipoyl dehydrogenase complex
0.013	4	12	10.9	Meiosis II
0.013	4	12	10.9	Meiosis II cell cycle proc.
0.0065	5	17	9.6	Tricarboxylic acid cycle enzyme complex
0.0015	7	27	8.5	Acetyl-CoA metabolic proc.
0.011	5	20	8.2	Carbon-sulfur lyase activity
0.0039	7	33	6.9	Protein complex oligomerization
0.0039	7	33	6.9	Response to hydrogen peroxide
0.0046	7	34	6.7	Protein self-association
0.033	5	27	6.1	Kinesin complex
0.0055	8	47	5.6	Tricarboxylic acid cycle
0.01	8	54	4.8	Acyl-CoA metabolic proc.
0.01	8	54	4.8	Thioester metabolic proc.
6.4e-05	17	119	4.7	Glutathione metabolic proc.
0.0022	11	78	4.6	Purine nucleoside diphosphate metabolic proc.
0.0026	11	80	4.5	Plant-type cell wall organization
0.006	10	76	4.3	ADP metabolic proc.
0.006	10	76	4.3	ATP generation from ADP
0.006	10	76	4.3	Glycolytic proc.
0.0015	13	100	4.3	Pyruvate metabolic proc.
0.0036	11	83	4.3	Ribonucleoside diphosphate metabolic proc.
0.0026	12	94	4.2	Glutathione transferase activity
0.033	7	54	4.2	Quercetin 3-O-glucosyltransferase activity
0.033	7	54	4.2	Quercetin 7-O-glucosyltransferase activity
0.0015	14	116	4	Response to salt stress
0.011	10	85	3.9	Nucleoside diphosphate phosphorylation
0.033	8	69	3.8	Multi-organism reproductive proc.
0.013	10	87	3.8	Nucleotide phosphorylation
0.033	8	69	3.8	Sexual reproduction
0.00038	18	158	3.7	Cellular modified amino acid metabolic proc.
0.0056	12	105	3.7	Nucleoside diphosphate metabolic proc.
0.0017	15	134	3.7	Response to osmotic stress
0.016	10	91	3.6	Oxidoreductase activity, acting on the aldehyde or oxo group of donors
0.048	8	75	3.5	Nucleoside bisphosphate metabolic proc.
0.046	8	74	3.5	Oxidoreductase activity, acting on the aldehyde or oxo group of donors, NAD or N
0.048	8	75	3.5	Purine nucleoside bisphosphate metabolic proc.
0.0051	16	170	3.1	Plant-type cell wall organization or biogenesis
1.3e-05	33	353	3.1	Sulfur compound metabolic proc.
0.0014	20	214	3.1	Transferase activity, transferring alkyl or aryl (other than methyl) groups
0.014	13	141	3	Oxidoreductase complex
0.031	12	137	2.9	Pyridoxal phosphate binding
3.3e-05	34	390	2.9	UDP-glycosyltransferase activity
0.031	12	137	2.9	Vitamin B6 binding
0.0092	16	184	2.8	Glucosyltransferase activity
3.4e-07	48	567	2.8	Hexosyltransferase activity
0.032	12	138	2.8	UDP-glucosyltransferase activity
0.00079	26	314	2.7	Cell wall organization
0.013	16	195	2.7	Hydrogen peroxide catabolic proc.
0.0056	21	268	2.6	Oxidoreductase activity, acting on peroxide as acceptor
0.0056	21	268	2.6	Peroxidase activity
0.029	14	173	2.6	Vitamin binding
0.00041	32	416	2.5	Cell wall
0.00038	33	427	2.5	Cell wall organization or biogenesis
0.00052	32	422	2.5	External encapsulating structure
0.0017	26	334	2.5	External encapsulating structure organization
2.5e-07	61	805	2.5	Glycosyltransferase activity
0.0092	22	303	2.4	Antioxidant activity
0.016	19	262	2.4	Carbohydrate catabolic proc.
0.0095	22	304	2.4	Cellular oxidant detoxification
0.03	17	235	2.4	Oxidoreductase activity, acting on the CH-OH group of donors, NAD or NADP as acc
0.0092	21	282	2.4	Purine ribonucleotide metabolic proc.
0.006	23	311	2.4	Purine-containing compound metabolic proc.
0.0022	27	363	2.4	Response to oxidative stress
0.049	15	210	2.3	Aerobic respiration
0.0097	23	326	2.3	Detoxification
0.041	16	225	2.3	Reactive oxygen species metabolic proc.
0.015	21	302	2.3	Ribonucleotide metabolic proc.
0.014	22	321	2.2	Cellular response to toxic substance
0.012	23	335	2.2	Response to toxic substance
0.02	21	309	2.2	Ribose phosphate metabolic proc.
0.00038	56	929	2	Carboxylic acid metabolic proc.
0.037	24	399	2	Nucleoside phosphate metabolic proc.
0.038	23	378	2	Nucleotide metabolic proc.
0.00038	56	936	2	Oxoacid metabolic proc.
0.044	25	429	1.9	Cellular carbohydrate metabolic proc.
0.00038	59	1006	1.9	Extracellular region
0.033	26	439	1.9	Monocarboxylic acid metabolic proc.
0.025	29	497	1.9	Nucleobase-containing small molecule metabolic proc.
0.0022	60	1122	1.8	Carbohydrate metabolic proc.
0.037	31	566	1.8	Hydrolase activity, acting on glycosyl bonds
0.048	37	729	1.7	Carbohydrate derivative metabolic proc.
0.00038	118	2480	1.6	Oxidoreductase activity
0.0014	83	1666	1.6	Small molecule metabolic proc.
0.03	73	1644	1.5	Transmembrane transport
0.032	101	2433	1.4	Cell periphery

## Sheet: f. Only_Down_SoilZA_vs_HydroZB
Only Down-Regulated in ZB: (Soil Zone A vs Hydroponics Zone B)
Enrichment FDR	nGenes	Pathway Genes	Fold Enrichment	Pathways (click for details)
0.043	6	14	4.3	Amine transport
0.043	6	14	4.3	Amino acid export across plasma membrane
0.043	6	14	4.3	Diphosphotransferase activity
0.043	6	14	4.3	Reg. of amine transport
0.043	6	14	4.3	Reg. of amino acid export
0.043	6	14	4.3	Reg. of organic acid transport
0.022	9	26	3.5	Hydroquinone:oxygen oxidoreductase activity
0.022	9	26	3.5	Lignin catabolic proc.
0.022	9	26	3.5	Phenylpropanoid catabolic proc.
0.044	9	29	3.1	Reg. of transmembrane transport
0.0013	18	63	2.9	SCF ubiquitin ligase complex
0.00033	23	84	2.8	Transmembrane receptor protein kinase activity
0.05	11	41	2.7	Neg. reg. of cell communication
0.05	11	41	2.7	Neg. reg. of signal transduction
0.05	11	41	2.7	Neg. reg. of signaling
0.00047	23	86	2.7	Response to oomycetes
0.0009	22	84	2.6	Defense response to oomycetes
0.0017	21	82	2.6	Enzyme linked receptor protein signaling pathway
0.0017	21	82	2.6	Transmembrane receptor protein serine/threonine kinase signaling pathway
0.031	15	62	2.4	Alcohol biosynthetic proc.
0.047	14	59	2.4	DNA-templated transcription, termination
0.0016	27	119	2.3	Cell recognition
8.6e-07	52	224	2.3	Cell surface receptor signaling pathway
0.00016	34	146	2.3	Defense response to bacterium
0.0015	28	125	2.3	Pollen-pistil interaction
0.0014	27	118	2.3	Recognition of pollen
0.00018	35	154	2.3	Response to bacterium
0.0022	26	115	2.3	Transmembrane signaling receptor activity
0.00075	33	152	2.2	Chloroplast organization
5.7e-05	43	195	2.2	Protein serine kinase activity
0.0098	26	126	2.1	Cullin-RING ubiquitin ligase complex
0.00016	45	219	2.1	Molecular transducer activity
0.0009	37	181	2.1	Plastid organization
0.0063	28	136	2.1	Polysaccharide binding
0.00098	36	175	2.1	Ubiquitin ligase complex
9.9e-05	55	282	2	Defense response to other organism
0.00011	55	284	2	Immune response
0.00011	55	284	2	Immune system proc.
0.0012	38	191	2	Signaling receptor activity
0.012	30	156	1.9	Multi-multicellular organism proc.
0.012	30	156	1.9	Pollination
0.00014	57	301	1.9	Response to external biotic stimulus
0.00014	57	301	1.9	Response to other organism
7.1e-15	202	1104	1.8	Protein serine/threonine kinase activity
0.00039	60	337	1.8	Response to biotic stimulus
4.2e-15	295	1795	1.7	Phosphotransferase activity, alcohol group as acceptor
5.1e-14	270	1648	1.7	Protein kinase activity
0.0002	74	433	1.7	Response to external stimulus
0.0048	60	371	1.6	Biological proc. involved in interspecies interaction between organisms
1.2e-08	198	1260	1.6	Cell communication
7.1e-15	304	1887	1.6	Kinase activity
2.7e-13	314	2025	1.6	Phosphorylation
7.2e-13	277	1746	1.6	Protein phosphorylation
9.8e-05	120	779	1.6	Sequence-specific DNA binding
0.022	58	379	1.5	Carbohydrate binding
0.00092	107	722	1.5	Defense response
0.0019	109	754	1.5	Response to organic substance
3.3e-06	163	1070	1.5	Signal transduction
6.3e-06	163	1081	1.5	Signaling
4.5e-13	332	2182	1.5	Transferase activity, transferring phosphorus-containing groups
2.3e-10	472	3497	1.4	Catalytic activity, acting on a protein
0.00055	138	968	1.4	DNA-binding transcription factor activity
0.044	68	476	1.4	Monooxygenase activity
6.2e-11	406	2893	1.4	Phosphate-containing compound metabolic proc.
1.7e-10	407	2924	1.4	Phosphorus metabolic proc.
0.013	85	591	1.4	Response to endogenous stimulus
0.018	84	589	1.4	Response to hormone
0.018	84	590	1.4	Transcription by RNA polymerase II
0.0013	153	1117	1.4	Transcription regulator activity
0.022	81	569	1.4	Transferase complex
3.8e-07	442	3425	1.3	Adenyl nucleotide binding
2.3e-07	442	3410	1.3	Adenyl ribonucleotide binding
0.00012	372	2978	1.3	Aromatic compound biosynthetic proc.
1.2e-07	426	3249	1.3	ATP binding
1.2e-09	467	3493	1.3	Cellular protein modification proc.
0.00012	317	2482	1.3	DNA binding
2.5e-08	496	3829	1.3	Macromolecule modification
0.00014	304	2374	1.3	Nucleic acid-templated transcription
0.00014	385	3101	1.3	Organic cyclic compound biosynthetic proc.
0.00076	249	1942	1.3	Plasma membrane
1.2e-09	467	3493	1.3	Protein modification proc.
8.7e-06	442	3520	1.3	Purine ribonucleoside triphosphate binding
1.4e-05	458	3681	1.3	Purine ribonucleotide binding
3.7e-08	551	4335	1.3	Reg. of biological proc.
0.00033	303	2397	1.3	Reg. of biosynthetic proc.
2e-07	506	3979	1.3	Reg. of cellular proc.
0.00016	322	2540	1.3	Reg. of gene expression
0.00023	277	2153	1.3	Reg. of nucleic acid-templated transcription
0.0008	288	2294	1.3	Reg. of nucleobase-containing compound metabolic proc.
0.00023	277	2153	1.3	Reg. of RNA biosynthetic proc.
0.00023	277	2152	1.3	Reg. of transcription, DNA-templated
0.00017	304	2382	1.3	RNA biosynthetic proc.
0.00014	303	2365	1.3	Transcription, DNA-templated
0.00011	511	4246	1.2	Anion binding
2.9e-06	597	4898	1.2	Biological reg.
7.8e-05	461	3768	1.2	Carbohydrate derivative binding
0.00034	361	2924	1.2	Heterocycle biosynthetic proc.
0.0012	334	2729	1.2	Nucleobase-containing compound biosynthetic proc.
0.00018	494	4118	1.2	Nucleoside phosphate binding
0.00018	494	4118	1.2	Nucleotide binding
2.4e-05	458	3699	1.2	Purine nucleotide binding
0.0023	369	3077	1.2	Reg. of metabolic proc.
0.0079	335	2813	1.2	Reg. of primary metabolic proc.
0.0022	405	3408	1.2	Response to stimulus
3.2e-05	460	3727	1.2	Ribonucleotide binding
0.0008	513	4367	1.2	Small molecule binding
3e-06	575	4698	1.2	Transferase activity
