# Supplementary material for: Comparing apoplastic root barrier formation and morphology in six crop species cultivated in soil vs. hydroponics
Source: Planta. 2025 Nov 1;262(6):141. doi: 10.1007/s00425-025-04862-3 (PMC12579656; doi:10.1007/s00425-025-04862-3)
Supplement: Supplementary file 6 — Supplementary file6 (XLSX 49 KB) [file 425_2025_4862_MOESM6_ESM.xlsx]

## Sheet: Info
	Supporting Information - Supplementary Table 6 Journal Name: Planta: An International Journal of Plant Biology Article title: Comparing apoplastic root barrier formation and morphology in six crop species cultivated in soil vs. hydroponics Authors: Jorge Carvajal¹*#, Kiran Suresh¹#, Sabarna Bhattacharyya², Viktoria V. Zeisler-Diehl¹, Tobias Wojciechowski³, Lukas Schreiber¹ ¹Department of Ecophysi…
	Table S6	Top 100 gene's Gene Ontology (GO) enrichment analysis and cross-comparison of differentially expressed genes in the soil grown barley with hydroponically grown barley plants under well watered/controlled conditions.
	Sheets
	Top100_SZAvsHZA_Up	Top 100 up-regulated in Soil grown zone A vs Hydroponically grown zone A
	Top100_SZAvsHZB_Up	Top 100 up-regulated in Soil grown zone A vs Hydroponically grown zone B
	Top100_SZAvsHZA_Down	Top 100 down-regulated in Soil grown zone A vs Hydroponically grown zone A
	Top100_SZAvsHZB_Down	Top 100 down-regulated in Soil grown zone A vs Hydroponically grown zone B

## Sheet: Top100_SZAvsHZA_Up
Gene ID	ScarA_All_logFC	ScarA_All_FDR		Enrichment FDR	nGenes	Pathway Genes	Fold Enrichment	Pathways (click for details)
HORVU0Hr1G023990	13.5012	0.00105629		1.3e-13	8	34	96.4	Large ribosomal subunit rRNA binding
HORVU5Hr1G086650	12.8141	0.0257131		4.8e-23	14	64	89.7	Ribosomal small subunit assembly
HORVU2Hr1G043240	11.805	1.2307e-05		4.5e-75	45	224	82.3	Small ribosomal subunit
HORVU7Hr1G107890	11.5618	1.073e-05		4.3e-80	50	285	71.9	RRNA binding
HORVU5Hr1G004530	11.5202	9.00073e-06		1.8e-11	8	61	53.7	Organellar large ribosomal subunit
HORVU1Hr1G023650	11.4774	0.00117715		0.00014	3	25	49.2	Photosynthetic electron transport in photosystem II
HORVU2Hr1G121660	11.4445	1.11067e-05		7.4e-15	11	97	46.5	Mitochondrial ribosome
EPlHVUG00000039905	11.4333	1.073e-05		7.7e-15	11	98	46	Organellar ribosome
EPlHVUG00000039906	11.4333	1.073e-05		3.4e-78	55	492	45.8	Ribosomal subunit
EPlHVUG00000039920	11.4333	1.073e-05		2.4e-18	14	133	43.1	Ribosome assembly
HORVU2Hr1G121420	11.3347	1.14751e-05		0.00039	3	36	34.2	Mitochondrial small ribosomal subunit
HORVU2Hr1G044780	11.2871	1.10308e-05		0.00044	3	38	32.4	Electron transporter, transferring electrons within the cyclic electron transpor
HORVU0Hr1G034770	11.2513	1.80342e-05		1.9e-78	61	774	32.3	Structural constituent of ribosome
HORVU0Hr1G034730	11.1872	2.05054e-05		1.5e-77	61	809	30.9	Ribosome
HORVU0Hr1G031420	11.187	2.07217e-05		3.8e-16	14	190	30.2	Non-membrane-bounded organelle assembly
AGP50799	11.1848	2.01891e-05		5.2e-76	61	864	28.9	Structural molecule activity
HORVU6Hr1G049520	11.1813	2.02347e-05		2.9e-15	14	220	26.1	Organelle assembly
HORVU3Hr1G097810	10.7389	2.74469e-05		3.3e-64	55	889	25.4	Ribonucleoprotein complex
HORVU2Hr1G121630	10.7344	1.62385e-05		7.4e-15	14	237	24.2	Ribonucleoprotein complex assembly
HORVU3Hr1G063350	10.6726	2.11926e-05		7.7e-15	14	239	24	Ribonucleoprotein complex subunit organization
HORVU5Hr1G064980	10.4917	1.42304e-05		3e-77	66	1160	23.3	Translation
HORVU6Hr1G037280	10.4652	1.00916e-05		4.9e-77	66	1172	23.1	Peptide biosynthetic proc.
HORVU2Hr1G051420	10.4579	1.00925e-05		1.6e-05	5	91	22.5	Translation initiation factor activity
HORVU5Hr1G064990	10.4569	1.49665e-05		2.1e-11	11	202	22.3	Mitochondrial matrix
HORVU5Hr1G015700	10.4288	3.33144e-05		6.8e-76	66	1224	22.1	Amide biosynthetic proc.
HORVU1Hr1G018850	10.4037	1.18897e-05		7.3e-74	66	1317	20.5	Peptide metabolic proc.
HORVU5Hr1G005390	10.2984	1.12334e-05		3.1e-05	5	105	19.5	Translational initiation
HORVU5Hr1G005570	10.2779	2.07217e-05		1.5e-71	66	1428	18.9	Cellular amide metabolic proc.
HORVU6Hr1G090820	10.2771	1.16595e-05		4.4e-10	11	270	16.7	Large ribosomal subunit
HORVU4Hr1G025450	10.2579	0.00125929		3.5e-63	63	1598	16.2	RNA binding
HORVU4Hr1G025540	10.2439	0.00125822		0.0043	3	83	14.8	Chlorophyll binding
HORVU7Hr1G065920	10.1	1.57525e-05		2e-09	11	313	14.4	Mitochondrial protein-containing complex
HORVU0Hr1G035280	10.0397	3.03492e-05		0.00014	5	148	13.8	Translation factor activity, RNA binding
AGP50791	9.99969	3.06386e-05		0.0059	3	93	13.2	Photosynthetic electron transport chain
HORVU6Hr1G049460	9.99969	3.06386e-05		0.0002	5	160	12.8	Translation regulator activity, nucleic acid binding
HORVU2Hr1G081340	9.9407	1.70205e-05		3.6e-11	14	450	12.8	Ribosome biogenesis
AGP50795	9.93387	2.98273e-05		0.0002	5	161	12.7	Translation regulator activity
HORVU7Hr1G107920	9.91836	3.5995e-05		5e-54	61	1996	12.5	Non-membrane-bounded organelle
HORVU2Hr1G062200	9.885	1.75867e-05		5e-54	61	1996	12.5	Intracellular non-membrane-bounded organelle
HORVU0Hr1G032910	9.87989	2.25018e-05		9e-09	11	363	12.4	MRNA binding
HORVU2Hr1G017340	9.86858	1.68039e-05		0.0072	3	100	12.3	Protein-chromophore linkage
HORVU0Hr1G026900	9.85704	2.90085e-05		6.5e-37	48	1862	10.6	Plastid
HORVU0Hr1G035160	9.85148	2.90018e-05		6.2e-10	14	561	10.2	Ribonucleoprotein complex biogenesis
HORVU7Hr1G091650	9.84679	2.20767e-05		1.5e-32	44	1784	10.1	Chloroplast
HORVU0Hr1G034980	9.84042	4.45528e-05		7.1e-09	14	680	8.4	Cellular protein-containing complex assembly
HORVU0Hr1G034830	9.83702	3.01226e-05		1.7e-08	14	732	7.8	Protein-containing complex assembly
HORVU0Hr1G037270	9.82938	2.07594e-05		0.008	4	222	7.4	Photosynthesis, light reaction
HORVU5Hr1G064870	9.80575	2.79113e-05		0.034	3	179	6.9	Photosystem II
HORVU1Hr1G046880	9.66177	1.32184e-05		3.2e-07	14	928	6.2	Cellular component assembly
HORVU0Hr1G034960	9.6501	3.50064e-05		8e-05	11	934	4.8	Membrane-enclosed lumen
HORVU4Hr1G021130	9.64337	2.90277e-05		8e-05	11	934	4.8	Organelle lumen
HORVU2Hr1G051400	9.61373	3.31455e-05		8e-05	11	934	4.8	Intracellular organelle lumen
HORVU0Hr1G037350	9.61285	3.80173e-05		2.2e-05	13	1145	4.7	Mitochondrion
HORVU0Hr1G028650	9.60737	3.30951e-05		0.027	5	498	4.1	Electron transfer activity
HORVU0Hr1G034370	9.55516	2.53364e-05		4.1e-05	14	1414	4.1	Cellular component biogenesis
HORVU0Hr1G036980	9.4568	2.65612e-05		0.029	5	508	4	Electron transport chain
AGP50793	9.42964	2.17771e-05		7.7e-05	14	1497	3.8	Organelle organization
HORVU0Hr1G026950	9.41714	1.89171e-05
ENSRNA049488737	9.39891	1.70205e-05
HORVU0Hr1G026230	9.3786	3.80417e-05
HORVU2Hr1G069660	9.3739	2.74469e-05
HORVU0Hr1G026770	9.37018	2.54629e-05
HORVU0Hr1G037390	9.36259	2.48517e-05
HORVU0Hr1G037980	9.35784	2.87142e-05
HORVU2Hr1G062070	9.33989	9.48236e-06
HORVU2Hr1G121550	9.33517	3.58232e-05
HORVU2Hr1G048430	9.33288	3.983e-05
HORVU0Hr1G026200	9.32082	3.12762e-05
HORVU0Hr1G037950	9.31193	3.18141e-05
HORVU2Hr1G040530	9.3017	0.0275398
HORVU0Hr1G036530	9.30072	4.0987e-05
HORVU0Hr1G033440	9.2936	3.13214e-05
HORVU1Hr1G084180	9.2838	0.000831273
HORVU3Hr1G004790	9.2634	1.97354e-05
HORVU0Hr1G026250	9.2539	2.12429e-05
HORVU5Hr1G064720	9.25005	3.77903e-05
HORVU0Hr1G028480	9.17088	2.17287e-05
HORVU0Hr1G030770	9.13416	2.59604e-05
HORVU1Hr1G017860	9.1321	2.89864e-05
HORVU0Hr1G034600	9.09825	3.40483e-05
HORVU0Hr1G033410	9.09028	3.05307e-05
HORVU0Hr1G037370	9.06619	3.32844e-05
HORVU0Hr1G036390	9.05702	1.00925e-05
HORVU6Hr1G037300	9.0563	5.02154e-05
HORVU0Hr1G037020	9.04813	4.1019e-05
HORVU4Hr1G085680	9.04766	0.000155069
HORVU1Hr1G017870	9.04041	1.32184e-05
HORVU0Hr1G034040	9.03888	5.00381e-05
HORVU0Hr1G033700	8.98897	7.1171e-05
HORVU0Hr1G034970	8.97881	5.11328e-05
HORVU0Hr1G027620	8.93836	2.69129e-05
HORVU5Hr1G015980	8.90847	1.68962e-05
HORVU0Hr1G030780	8.90736	2.54848e-05
HORVU0Hr1G026860	8.89315	1.37143e-05
HORVU0Hr1G026260	8.88215	9.50677e-05
HORVU0Hr1G024230	8.87701	1.51007e-05
HORVU0Hr1G034950	8.86437	7.00174e-05
HORVU0Hr1G033420	8.80995	3.65105e-05
HORVU2Hr1G044800	8.80928	1.19847e-05
ENSRNA049483811	8.79266	0.000767924

## Sheet: Top100_SZAvsHZB_Up
Gene ID	ScarB_All_logFC	ScarB_All_FDR		Enrichment FDR	nGenes	Pathway Genes	Fold Enrichment	Pathways (click for details)
HORVU5Hr1G086650	11.5821	0.0421916		0.026	1	3	146.1	Catechol O-methyltransferase activity
HORVU2Hr1G043240	11.5322	8.44534e-06		0.026	1	3	146.1	L-dopa O-methyltransferase activity
HORVU5Hr1G015700	11.3435	4.08468e-05		0.026	1	3	146.1	Orcinol O-methyltransferase activity
HORVU2Hr1G121630	11.1708	5.52914e-06		1.7e-23	14	64	95.9	Ribosomal small subunit assembly
HORVU0Hr1G023990	11.1579	0.00172214		5.9e-69	42	224	82.2	Small ribosomal subunit
HORVU2Hr1G044780	11.0148	6.67786e-06		1.1e-66	43	285	66.1	RRNA binding
EPlHVUG00000039873	10.9064	1.64287e-05		9e-08	5	34	64.5	Large ribosomal subunit rRNA binding
HORVU1Hr1G023650	10.8366	0.00189365		0.00012	3	25	52.6	Photosynthetic electron transport in photosystem II
HORVU3Hr1G063350	10.403	1.64287e-05		8.8e-19	14	133	46.2	Ribosome assembly
EPlHVUG00000039920	10.386	1.86757e-05		4.3e-66	48	492	42.8	Ribosomal subunit
EPlHVUG00000039905	10.386	1.86757e-05		0.00037	3	36	36.5	Mitochondrial small ribosomal subunit
EPlHVUG00000039906	10.386	1.86757e-05		4.8e-10	8	97	36.2	Mitochondrial ribosome
HORVU7Hr1G065920	10.3601	1.07864e-05		1.6e-06	5	61	35.9	Organellar large ribosomal subunit
HORVU5Hr1G015980	10.3374	1.16227e-05		5.1e-10	8	98	35.8	Organellar ribosome
HORVU5Hr1G064870	10.3163	6.65733e-06		0.00042	3	38	34.6	Electron transporter, transferring electrons within the cyclic electron transpor
HORVU2Hr1G115830	10.293	0.000112354		1.4e-16	14	190	32.3	Non-membrane-bounded organelle assembly
HORVU5Hr1G004530	10.1871	5.61492e-06		8.8e-66	53	774	30	Structural constituent of ribosome
HORVU2Hr1G004330	10.0826	3.26881e-05		2e-66	54	809	29.3	Ribosome
HORVU5Hr1G005390	10.0275	6.9617e-06		1e-15	14	220	27.9	Organelle assembly
AGP50799	10.0269	5.09727e-06		2.8e-63	53	864	26.9	Structural molecule activity
HORVU7Hr1G107890	9.99198	5.22201e-06		2.8e-15	14	237	25.9	Ribonucleoprotein complex assembly
HORVU4Hr1G025540	9.96652	0.00183168		3.1e-15	14	239	25.7	Ribonucleoprotein complex subunit organization
HORVU5Hr1G064990	9.93999	1.6026e-05		7.3e-54	48	889	23.7	Ribonucleoprotein complex
HORVU2Hr1G121660	9.8764	5.86672e-06		1.7e-56	53	1160	20	Translation
HORVU0Hr1G031420	9.86604	6.01316e-06		2.6e-56	53	1172	19.8	Peptide biosynthetic proc.
HORVU6Hr1G049520	9.86022	5.78592e-06		2.3e-55	53	1224	19	Amide biosynthetic proc.
HORVU2Hr1G086550	9.82407	0.000104194		9.1e-54	53	1317	17.6	Peptide metabolic proc.
HORVU4Hr1G025450	9.78516	0.00178704		1.3e-07	8	202	17.4	Mitochondrial matrix
HORVU0Hr1G034730	9.7831	5.09959e-06		6e-52	53	1428	16.3	Cellular amide metabolic proc.
HORVU2Hr1G121420	9.76684	6.29606e-06		0.0041	3	83	15.8	Chlorophyll binding
HORVU7Hr1G096780	9.74911	6.00178e-06		0.0055	3	93	14.1	Photosynthetic electron transport chain
HORVU0Hr1G034770	9.68354	5.06665e-06		1.7e-11	14	450	13.6	Ribosome biogenesis
ENSRNA049488737	9.65441	5.48336e-06		2.3e-43	49	1598	13.4	RNA binding
HORVU0Hr1G037980	9.61973	2.09803e-05		4.8e-09	11	363	13.3	MRNA binding
HORVU2Hr1G051400	9.60258	1.81712e-05		0.0064	3	100	13.2	Protein-chromophore linkage
HORVU3Hr1G113560	9.51583	6.9617e-06		2.6e-07	9	313	12.6	Mitochondrial protein-containing complex
ENSRNA049483811	9.50397	0.000819631		6.9e-46	54	1996	11.9	Non-membrane-bounded organelle
HORVU5Hr1G005570	9.48558	3.25547e-05		6.9e-46	54	1996	11.9	Intracellular non-membrane-bounded organelle
HORVU1Hr1G046880	9.39157	8.26515e-06		1.6e-05	7	270	11.4	Large ribosomal subunit
HORVU4Hr1G021130	9.37417	2.31229e-05		3e-10	14	561	10.9	Ribonucleoprotein complex biogenesis
HORVU7Hr1G020060	9.32075	5.52914e-06		4.6e-32	43	1862	10.1	Plastid
HORVU0Hr1G035280	9.27614	6.84113e-05		3.1e-10	15	680	9.7	Cellular protein-containing complex assembly
ENSRNA049485925	9.24963	1.00907e-05		9.2e-28	39	1784	9.6	Chloroplast
HORVU6Hr1G037280	9.14019	1.09636e-05		7.8e-10	15	732	9	Protein-containing complex assembly
HORVU0Hr1G024230	9.13608	5.13529e-06		3.8e-09	15	823	8	Protein-containing complex subunit organization
ENSRNA050017473	9.13346	0.00104036		0.03	3	179	7.3	Photosystem II
HORVU2Hr1G051420	9.13281	1.15954e-05		1.8e-08	15	928	7.1	Cellular component assembly
HORVU7Hr1G119060	9.10895	0.00366041		3.6e-06	15	1414	4.7	Cellular component biogenesis
HORVU0Hr1G026770	9.09903	1.94346e-05		5.6e-05	12	1145	4.6	Mitochondrion
HORVU0Hr1G032910	9.08755	2.33067e-05		3.6e-05	14	1497	4.1	Organelle organization
HORVU0Hr1G037350	9.06912	2.34099e-05		0.0055	8	934	3.8	Membrane-enclosed lumen
HORVU0Hr1G026900	9.06502	3.15811e-05		0.0055	8	934	3.8	Organelle lumen
HORVU0Hr1G037270	9.03695	2.07756e-05		0.0055	8	934	3.8	Intracellular organelle lumen
HORVU6Hr1G037300	9.03425	2.95549e-05
HORVU2Hr1G040530	9.0209	0.0290738
ENSRNA049487906	9.01707	2.11009e-05
HORVU5Hr1G064980	9.0151	9.78271e-06
HORVU3Hr1G004790	8.9937	1.4004e-05
HORVU2Hr1G062240	8.99323	4.87838e-06
HORVU0Hr1G024550	8.98092	2.87407e-05
HORVU2Hr1G081340	8.90036	2.54801e-05
AGP50795	8.88577	3.98436e-05
HORVU0Hr1G026860	8.87929	7.37799e-06
HORVU1Hr1G017860	8.86614	2.59294e-05
HORVU2Hr1G062200	8.84904	2.86999e-05
HORVU0Hr1G037390	8.84821	3.18319e-05
HORVU0Hr1G034800	8.84511	5.06665e-06
HORVU0Hr1G028650	8.82019	3.26594e-05
HORVU5Hr1G064720	8.81978	4.64478e-05
HORVU2Hr1G048430	8.81937	5.17907e-05
HORVU0Hr1G035160	8.80323	3.87913e-05
HORVU0Hr1G034980	8.79268	6.05528e-05
HORVU0Hr1G036390	8.78584	5.09727e-06
HORVU0Hr1G037020	8.78277	3.81776e-05
EPlHVUG00000039851	8.7811	7.86006e-06
HORVU1Hr1G017870	8.77009	8.19695e-06
HORVU2Hr1G085370	8.73775	0.000151429
AGP50791	8.73751	4.87838e-06
HORVU2Hr1G069660	8.69969	5.35912e-05
HORVU0Hr1G034830	8.67892	5.81756e-06
HORVU1Hr1G018850	8.67443	4.78178e-05
HORVU7Hr1G091650	8.65108	5.63144e-05
HORVU0Hr1G031750	8.6266	6.01316e-06
HORVU3Hr1G113440	8.61966	5.25128e-05
HORVU0Hr1G031450	8.60521	3.64047e-05
HORVU4Hr1G075610	8.5935	0.000535588
HORVU0Hr1G034950	8.59128	5.63485e-05
HORVU2Hr1G017340	8.58511	3.7606e-05
HORVU0Hr1G034600	8.58484	4.22004e-05
HORVU0Hr1G033410	8.57677	3.8213e-05
HORVU6Hr1G049460	8.56003	5.22201e-06
AGP50761	8.55114	5.53815e-05
EPlHVUG00000039872	8.55059	2.27699e-05
HORVU0Hr1G036530	8.53955	7.02783e-05
HORVU2Hr1G044800	8.53874	7.24462e-06
HORVU2Hr1G121550	8.53414	5.51667e-05
HORVU0Hr1G034040	8.52613	6.12655e-05
EPlHVUG00000039868	8.5192	1.11686e-05
HORVU1Hr1G011930	8.51164	1.74233e-05
HORVU0Hr1G026950	8.49493	4.80372e-05

## Sheet: Top100_SZAvsHZA_Down
Gene ID	ScarA_All_logFC	ScarA_All_FDR		Enrichment FDR	nGenes	Pathway Genes	Fold Enrichment	Pathways (click for details)
HORVU7Hr1G122350	-15.2062	0.000359611		6.7e-17	8	12	273.2	Nicotianamine metabolic proc.
HORVU4Hr1G089870	-14.6006	1.073e-05		6.7e-17	8	12	273.2	Nicotianamine biosynthetic proc.
HORVU4Hr1G090080	-14.3664	9.48236e-06		6.7e-17	8	12	273.2	Tricarboxylic acid biosynthetic proc.
HORVU4Hr1G089750	-13.6901	0.00013955		6.7e-17	8	12	273.2	Nicotianamine synthase activity
HORVU6Hr1G090180	-13.4749	0.000112257		0.009	2	11	74.5	Pyruvate kinase activity
HORVU6Hr1G090040	-13.3767	0.000131651		0.009	2	11	74.5	Potassium ion binding
HORVU4Hr1G053850	-13.0587	0.000537455		0.009	2	11	74.5	Alkali metal ion binding
HORVU2Hr1G126130	-12.5076	1.10937e-05		4e-13	9	50	73.8	Cellular biogenic amine biosynthetic proc.
HORVU4Hr1G081480	-12.273	6.33891e-05		4e-13	9	50	73.8	Amine biosynthetic proc.
HORVU4Hr1G053790	-12.2698	0.000389866		5.1e-12	9	67	55.1	Cellular amine metabolic proc.
HORVU4Hr1G087390	-12.2381	0.000414206		0.016	2	15	54.6	Cell fate determination
HORVU4Hr1G081510	-12.1742	4.38414e-05		0.028	2	23	35.6	Arginine metabolic proc.
HORVU4Hr1G081570	-12.0948	0.000295347		2.8e-10	9	104	35.5	Amine metabolic proc.
HORVU4Hr1G002270	-11.3778	1.51371e-05		0.044	2	31	26.4	Misfolded protein binding
HORVU4Hr1G081490	-11.1868	8.16108e-05		0.044	2	31	26.4	Glutamine family amino acid biosynthetic proc.
HORVU2Hr1G108400	-10.9372	4.50036e-05		0.012	3	61	20.2	Heat shock protein binding
HORVU5Hr1G061950	-10.8143	0.000220464		0.021	3	78	15.8	Glutamine family amino acid metabolic proc.
HORVU3Hr1G092660	-10.7294	1.073e-05		2e-06	8	214	15.3	Transferase activity, transferring alkyl or aryl (other than methyl) groups
HORVU5Hr1G018080	-10.4495	1.073e-05		5e-08	12	453	10.9	Carboxylic acid biosynthetic proc.
HORVU3Hr1G006050	-10.3099	1.073e-05		0.021	4	173	9.5	Vitamin binding
HORVU0Hr1G017720	-10.1503	0.000111536		0.021	4	176	9.3	Plant-type cell wall
HORVU0Hr1G008980	-10.1187	9.48236e-06		1.5e-06	12	623	7.9	Small molecule biosynthetic proc.
HORVU3Hr1G072910	-10.0931	9.48236e-06		5.3e-09	17	929	7.5	Carboxylic acid metabolic proc.
HORVU2Hr1G089820	-10.0853	4.6004e-05		5.4e-09	17	936	7.4	Oxoacid metabolic proc.
HORVU4Hr1G081520	-10.0117	0.000105455		0.028	5	337	6.1	Cell-cell junction
HORVU7Hr1G016870	-9.98746	0.000537535		0.028	5	337	6.1	Plasmodesma
HORVU1Hr1G092860	-9.92315	1.1539e-05		0.028	5	337	6.1	Symplast
HORVU6Hr1G032290	-9.92061	0.0011371		0.028	5	337	6.1	Anchoring junction
HORVU3Hr1G034750	-9.90933	5.20423e-05		0.028	5	342	6	Cell junction
HORVU2Hr1G114070	-9.90715	1.00916e-05		3.2e-06	18	1666	4.4	Small molecule metabolic proc.
HORVU5Hr1G104700	-9.81884	1.12334e-05		0.04	11	1644	2.7	Transmembrane transport
HORVU6Hr1G033060	-9.81285	3.43435e-05
HORVU1Hr1G067490	-9.70743	0.00130395
HORVU5Hr1G073730	-9.65096	1.073e-05
HORVU6Hr1G033420	-9.63689	1.00916e-05
HORVU5Hr1G000580	-9.61939	1.1539e-05
HORVU3Hr1G050080	-9.61586	4.04818e-05
HORVU0Hr1G011140	-9.59346	1.12334e-05
HORVU0Hr1G005720	-9.5838	1.98315e-05
HORVU5Hr1G089780	-9.53803	4.55295e-05
HORVU4Hr1G074680	-9.52293	9.48236e-06
HORVU5Hr1G074770	-9.51735	1.12334e-05
HORVU7Hr1G020940	-9.48931	0.000197082
HORVU6Hr1G020600	-9.4811	1.00916e-05
HORVU4Hr1G016520	-9.45424	1.05005e-05
HORVU3Hr1G108670	-9.41497	9.48236e-06
HORVU3Hr1G074950	-9.41159	5.7414e-05
HORVU4Hr1G081550	-9.3982	0.000264658
HORVU7Hr1G012560	-9.32947	1.51916e-05
HORVU3Hr1G067000	-9.32004	1.00916e-05
HORVU1Hr1G051120	-9.29213	1.05005e-05
HORVU4Hr1G002170	-9.28042	2.07217e-05
HORVU3Hr1G055920	-9.26972	3.95848e-05
HORVU1Hr1G081410	-9.25185	1.32184e-05
HORVU0Hr1G006800	-9.22447	4.41293e-05
HORVU7Hr1G038690	-9.20699	1.073e-05
HORVU2Hr1G048510	-9.16247	1.15562e-05
HORVU0Hr1G012740	-9.15603	1.86359e-05
HORVU6Hr1G085880	-9.15389	1.88587e-05
HORVU6Hr1G000060	-9.14289	0.000221857
HORVU6Hr1G084500	-9.13478	2.87631e-05
HORVU2Hr1G085280	-9.12798	2.13097e-05
HORVU2Hr1G088410	-9.12162	2.98635e-05
HORVU2Hr1G107750	-9.1188	4.18978e-05
HORVU5Hr1G080560	-9.10116	1.05005e-05
HORVU5Hr1G109310	-9.08322	2.18535e-05
HORVU1Hr1G015560	-9.07146	3.18431e-05
HORVU0Hr1G010250	-9.05679	3.83273e-05
HORVU3Hr1G008310	-9.04989	1.40277e-05
HORVU4Hr1G011060	-9.04787	0.00061447
HORVU5Hr1G096000	-9.03385	5.11667e-05
HORVU3Hr1G099640	-9.00153	1.00916e-05
HORVU1Hr1G078300	-8.98614	0.000276398
HORVU5Hr1G058720	-8.94774	1.00916e-05
HORVU7Hr1G079640	-8.94183	9.48236e-06
HORVU4Hr1G035700	-8.92222	7.61718e-05
HORVU2Hr1G048500	-8.92003	9.48236e-06
HORVU1Hr1G095300	-8.91979	3.23544e-05
HORVU5Hr1G104140	-8.83841	7.65176e-05
HORVU3Hr1G050990	-8.83688	4.15332e-05
HORVU4Hr1G081500	-8.80764	0.000142361
HORVU1Hr1G038060	-8.79832	1.10977e-05
HORVU0Hr1G020260	-8.79766	1.00925e-05
HORVU4Hr1G016460	-8.79763	0.000141439
HORVU0Hr1G036340	-8.78236	0.000118569
HORVU4Hr1G072450	-8.77782	1.22786e-05
HORVU2Hr1G018840	-8.75361	0.00015294
HORVU0Hr1G007360	-8.73814	2.64318e-05
HORVU5Hr1G076290	-8.70959	2.20767e-05
HORVU2Hr1G030330	-8.68993	2.81577e-05
HORVU4Hr1G059260	-8.6842	0.00439979
HORVU3Hr1G096410	-8.65345	3.70067e-05
HORVU1Hr1G055350	-8.649	0.000169371
HORVU5Hr1G097860	-8.6365	1.05005e-05
HORVU7Hr1G020990	-8.63332	0.000303009
HORVU1Hr1G071260	-8.63139	5.97598e-06
HORVU6Hr1G086020	-8.62211	1.00925e-05
HORVU5Hr1G083980	-8.59708	2.93885e-05
HORVU2Hr1G060510	-8.59006	2.67996e-05
HORVU6Hr1G063160	-8.5819	3.92271e-05

## Sheet: Top100_SZAvsHZB_Down
Gene ID	ScarB_All_logFC	ScarB_All_FDR		Enrichment FDR	nGenes	Pathway Genes	Fold Enrichment	Pathways (click for details)
HORVU2Hr1G108400	-12.3362	6.58083e-05		3.1e-11	6	12	198.4	Nicotianamine metabolic proc.
HORVU7Hr1G122350	-12.0844	0.00243036		3.1e-11	6	12	198.4	Nicotianamine biosynthetic proc.
HORVU5Hr1G061950	-11.7545	1.15425e-05		3.1e-11	6	12	198.4	Tricarboxylic acid biosynthetic proc.
HORVU4Hr1G002270	-11.5533	1.66313e-05		3.1e-11	6	12	198.4	Nicotianamine synthase activity
HORVU3Hr1G092660	-10.8522	4.87838e-06		4.1e-09	7	50	55.6	Cellular biogenic amine biosynthetic proc.
HORVU2Hr1G089820	-10.6697	1.81711e-05		4.1e-09	7	50	55.6	Amine biosynthetic proc.
HORVU3Hr1G117600	-10.6522	0.00010768		2.4e-08	7	67	41.5	Cellular amine metabolic proc.
HORVU3Hr1G117630	-10.5115	0.000212794		1.9e-08	8	104	30.5	Amine metabolic proc.
HORVU4Hr1G081570	-10.3947	0.000460802		0.001	6	214	11.1	Transferase activity, transferring alkyl or aryl (other than methyl) groups
HORVU0Hr1G013660	-10.3315	2.21524e-05		0.001	8	453	7	Carboxylic acid biosynthetic proc.
HORVU1Hr1G081410	-10.3196	1.10016e-05		0.0066	8	623	5.1	Small molecule biosynthetic proc.
HORVU6Hr1G090180	-10.3025	0.000392282		0.0011	11	929	4.7	Carboxylic acid metabolic proc.
HORVU6Hr1G090040	-10.292	0.000571203		0.0011	11	936	4.7	Oxoacid metabolic proc.
HORVU4Hr1G053850	-10.2128	0.00222699		0.047	7	656	4.2	Inorganic molecular entity transmembrane transporter activity
HORVU4Hr1G089870	-10.2093	0.000399743
HORVU3Hr1G034750	-10.1885	3.35966e-05
HORVU3Hr1G096410	-10.185	1.70602e-05
HORVU7Hr1G020940	-10.1261	0.000259314
HORVU6Hr1G085880	-10.1069	5.22201e-06
HORVU6Hr1G033060	-10.0965	9.94398e-06
HORVU3Hr1G002050	-10.0402	1.63191e-05
HORVU4Hr1G090080	-10.0146	0.00070406
HORVU4Hr1G074680	-9.92704	4.87838e-06
HORVU1Hr1G095300	-9.90859	1.86889e-05
HORVU3Hr1G072910	-9.89291	4.87838e-06
HORVU6Hr1G084500	-9.84886	5.09727e-06
HORVU3Hr1G058220	-9.83221	8.78616e-06
HORVU3Hr1G099640	-9.76907	1.02793e-05
HORVU4Hr1G002170	-9.75554	1.02592e-05
HORVU4Hr1G081480	-9.73743	0.000308757
HORVU0Hr1G012740	-9.73384	0.000983843
HORVU2Hr1G114070	-9.71449	5.36873e-06
HORVU1Hr1G067490	-9.712	0.00713018
HORVU7Hr1G038690	-9.69306	5.06665e-06
HORVU3Hr1G055920	-9.6749	6.11934e-06
HORVU0Hr1G009450	-9.64458	1.59204e-05
HORVU2Hr1G061580	-9.61587	1.67831e-05
HORVU0Hr1G030830	-9.57555	3.27144e-05
HORVU0Hr1G019020	-9.5262	1.26824e-05
HORVU4Hr1G081510	-9.51111	0.000250565
HORVU1Hr1G092860	-9.47708	5.09727e-06
HORVU6Hr1G020600	-9.47245	4.87838e-06
HORVU4Hr1G053790	-9.45527	0.00170696
HORVU5Hr1G074770	-9.41938	4.87838e-06
HORVU0Hr1G010250	-9.40034	4.65428e-05
HORVU5Hr1G115230	-9.37339	1.60761e-05
HORVU3Hr1G100990	-9.37334	5.8405e-06
HORVU7Hr1G012560	-9.34073	0.000167815
HORVU0Hr1G004270	-9.33501	4.98722e-06
HORVU0Hr1G017010	-9.33403	7.01982e-05
HORVU4Hr1G089750	-9.32562	0.00369029
HORVU0Hr1G009460	-9.3213	1.15078e-05
HORVU5Hr1G089780	-9.30419	2.82175e-05
HORVU3Hr1G108670	-9.30358	2.7095e-05
HORVU7Hr1G085360	-9.20352	2.50499e-05
HORVU7Hr1G046790	-9.19873	1.93816e-05
HORVU1Hr1G051120	-9.19535	4.87838e-06
HORVU5Hr1G104700	-9.15767	4.87838e-06
HORVU0Hr1G008980	-9.15662	4.87838e-06
HORVU2Hr1G088410	-9.13655	5.81756e-06
HORVU6Hr1G063160	-9.13293	2.38446e-05
HORVU7Hr1G020990	-9.12651	4.13492e-05
HORVU3Hr1G082320	-9.12346	4.87838e-06
HORVU0Hr1G015220	-9.11137	4.87838e-06
HORVU4Hr1G075150	-9.10629	1.05851e-05
HORVU7Hr1G109180	-9.10573	1.11926e-05
HORVU3Hr1G008310	-9.10551	4.87838e-06
HORVU5Hr1G092610	-9.09287	7.80858e-06
HORVU1Hr1G038060	-9.08568	5.20629e-06
HORVU0Hr1G006800	-9.07798	5.21448e-06
HORVU0Hr1G002300	-9.06483	4.87838e-06
HORVU5Hr1G076290	-9.06068	8.84892e-05
HORVU2Hr1G094040	-9.05033	1.75011e-05
HORVU2Hr1G048510	-9.04814	4.87838e-06
HORVU0Hr1G020260	-9.04762	5.26675e-06
HORVU7Hr1G088630	-9.04578	7.06276e-05
HORVU6Hr1G065300	-9.03801	6.13664e-06
HORVU5Hr1G110220	-9.0292	5.48634e-05
HORVU3Hr1G097300	-9.01778	1.35324e-05
HORVU5Hr1G075050	-9.00264	0.000319884
HORVU1Hr1G001760	-9.00221	5.11264e-06
HORVU1Hr1G025010	-8.98177	1.5886e-05
HORVU2Hr1G060510	-8.97662	1.31053e-05
HORVU1Hr1G004790	-8.96721	2.12012e-05
HORVU5Hr1G080560	-8.9626	6.49212e-05
HORVU1Hr1G048970	-8.93163	1.9474e-05
HORVU7Hr1G021820	-8.92115	5.98639e-06
HORVU1Hr1G012190	-8.91231	1.4558e-05
HORVU7Hr1G021950	-8.91174	6.22145e-06
HORVU5Hr1G000580	-8.90721	5.96936e-06
HORVU5Hr1G104140	-8.90351	3.73055e-05
HORVU0Hr1G005720	-8.89094	5.09727e-06
HORVU6Hr1G033420	-8.88769	4.87838e-06
HORVU5Hr1G109310	-8.88614	1.91733e-05
HORVU2Hr1G104780	-8.87264	5.36873e-06
HORVU7Hr1G103380	-8.87117	4.85744e-05
HORVU2Hr1G048500	-8.86236	6.13664e-06
HORVU5Hr1G111130	-8.86013	1.70602e-05
HORVU1Hr1G094290	-8.85938	5.09727e-06
HORVU0Hr1G005400	-8.85599	4.87838e-06
